# Supplementary material for: Antimicrobial resistance reservoirs in salmon and broiler processing environments, sidestreams, and waste discharges
Source: Front Microbiol. 2025 Sep 16;16:1662113. doi: 10.3389/fmicb.2025.1662113 (PMC12479563; doi:10.3389/fmicb.2025.1662113)
Supplement: Supplementary file 2 [file Table_1.XLSX]

## Sheet: Table S1
Supplementary material, Table S1
Table S1: List over 324 isolates from a salmon processing plant (Plant A), sidestream processing plant (Plant B) and broiler processing plants (Plant C and D). Sampling date, isolation source and selective agar for each isolates is listed, together with classification based on 16S rRNA sequencing.
Isolate ID	Sampling date	Isolation source	Replicate	Selective agar	Highest similarity to	Genus	Family	Gram +/-	16S rRNA sequence
CQW10.1	2023-04-14	Wastewater - Spot sample - Plant C	10	MacConkey agar with 0.5 mg/L ciprofloxacin	Aeromonas caviae	Aeromonas	Aeromonadaceae	Negative	ATGGGGGAAACCCTGAATGCAGCCCATGCCGCGTGTGTGAAGAAGGCCTTCGGGTTGTAAGCACTTTCCCCGAGGAGGAA AGGTCAGTAGCTAATATCTGCTGGCTGTGACGTTACTCGCAGAAGAAGCACCGGCTAACTCCGTGCCAGCAGCCGCGGTA ATACGGAGGGTGCAAGCGTTAATCGGAATTACTGGGCGTAAAGCGCACGCAGGCGGTTGGATAAGTTAGATGTGAAAGCC CCGGGCTCAACCTGGGAATTGCATTTAAAACTGTCCAGCTAGAGTCTTGTAGAGGGGGGTAGAATTCCAGGTGTAGCGGT GAAATGCGTAGAGATCTGGAGGAATACCGGTGGCGAAGGCGGCCCCCTGGACAAAGACTGACGCTCAGGTGCGAA…
CQW1.1	2023-04-14	Wastewater - Spot sample - Plant C	1	MacConkey agar with 0.5 mg/L ciprofloxacin	Escherichia coli	Escherichia	Enterobacteriaceae	Negative	AAAAGGGGCGCAAGCCTGATGCAGCCATGCCGCGTGTATGAAGAAGGCCTTCGGGTTGTAAAGTACTTTCAGCGGGGAGG AAGGGAGTAAAGTTAATACCTTTGCTCATTGACGTTACCCGCAGAAGAAGCACCGGCTAACTCCGTGCCAGCAGCCGCGG TAATACGGAGGGTGCAAGCGTTAATCGGAATTACTGGGCGTAAAGCGCACGCAGGCGGTTTGTTAAGTCAGATGTGAAAT CCCCGGGCTCAACCTGGGAACTGCATCTGATACTGGCAAGCTTGAGTCTCGTAGAGGGGGGTAGAATTCCAGGTGTAGCG GTGAAATGCGTAGAGATCTGGAGGAATACCGGTGGCGAAGGCGGCCCCCTGGACGAAGACTGACGCTCAGGTGCG…
CQW2.1	2023-04-14	Wastewater - Spot sample - Plant C	2	MacConkey agar with 0.5 mg/L ciprofloxacin	Pseudaeromonas sharmana	Pseudaeromonas	Aeromonadaceae	Negative	CATGAGGGAAACCCTGATGCAGCCATGCCGCGTGTGTGAAGAAGGCCTTCGGGTTGTAAAGCACTTTCAGTCAGGAGGAA AGGTGGCTAGCTAATATCTAGTTGCTGTGACGTTACTGACAGAAGAAGCACCGGCTAACTCCGTGCCAGCAGCCGCGGTA ATACGGAGGGTGCAAGCGTTAATCGGAATTACTGGGCGTAAAGCGCACGCAGGCGGCTTGTTAAGTCAGATGTGAAAGCC CCGGGCTCAACCTGGGAACTGCATTTGAAACTGACAAGCTAGAGTCTTGTAGAGGGGGGTAGAATTCCAGGTGTAGCGGT GAAATGCGTAGAGATCTGGAGGAATACCGGTGGCGAAGGCGGCCCCCTGGACAGAGACTGACGCTCAGGTGCGAA…
CQW2.2	2023-04-14	Wastewater - Spot sample - Plant C	2	MacConkey agar with 0.5 mg/L ciprofloxacin	Escherichia coli	Escherichia	Enterobacteriaceae	Negative	GTGGAGGAAGGGAGTAAAGTTAATACCTTTGCTCATTGACGTTACCCGCAGAAGAAGCACCGGCTAACTCCGTGCCAGCA GCCGCGGTAATACGGAGGGTGCAAGCGTTAATCGGAATTACTGGGCGTAAAGCGCACGCAGGCGGTTTGTTAAGTCAGAT GTGAAATCCCCGGGCTCAACCTGGGAACTGCATCTGATACTGGCAAGCTTGAGTCTCGTAGAGGGGGGTAGAATTCCAGG TGTAGCGGTGAAATGCGTAGAGATCTGGAGGAATACCGGTGGCGAAGGCGGCCCCCTGGACGAAGACTGACGCTCAGGTG CGAAAGCGTGGGGAGCAAACAGGATTAGATACCCTGGTAGTCCACGCCGTAAACGATGTCGACTTGGAGGTTGTG…
CQW3.1	2023-04-14	Wastewater - Spot sample - Plant C	3	MacConkey agar with 0.5 mg/L ciprofloxacin	Kurthia gibsonii	Kurthia	Caryophanaceae	Positive	GGTTCTAGATGGAGCAACGCCGCGTGAGTGATGAAGGTTTTCGGATCGTAAAACTCTGTTGTAAGGGAAGAACAAGTACG TTAGGAAATGAACGTACCTTGACGGTACCTTATTAGAAAGCCACGGCTAACTACGTGCCAGCAGCCGCGGTAATACGTAG GTGGCAAGCGTTGTCCGGATTTATTGGGCGTAAAGCGCGCGCAGGTGGTTTCTTAAGTCTGATGTGAAAGCCCACGGCTC AACCGTGGAGGGTCATTGGAAACTGGGGAACTTGAGTGCAGAAGAGGATAGTGGAATTCCAAGTGTAGCGGTGAAATGCG TAGAGATTTGGAGGAACACCAGTGGCGAAGGCGACTGTCTGGTCTGTAACTGACACTGAGGCGCGAAAGCGTGGG…
CQW3.2	2023-04-14	Wastewater - Spot sample - Plant C	3	MacConkey agar with 0.5 mg/L ciprofloxacin	Staphylococcus chromogenes	Staphylococcus	Staphylococcaceae	Positive	CCGTAGCCTGACGGAGCAACGCCGCGTGAGTGATGAAGGTCTTCGTGATCGTAAAGCTCTGTTGTTAGGGAAGAACAAAT GTGTAAGTAACTGTGCACATCTTGACGGTACCTAACCAGAAAGCCACGGCTAACTACGTGCCAGCAGCCGCGGTAATACG TAGGTGGCAAGCGTTATCCGGAATTATTGGGCGTAAAGCGCGCGTAGGCGGTTTTTTAAGTCTGATGTGAAAGCCCACGG CTCAACCGTGGAGGGTCATTGGAAACTGGAAAACTTGAGTGCAGAAGAGGAAAGTGGAATTCCATGTGTAGCGGTGAAAT GCGCAGAGATATGGAGGAACACCAGTGGCGAAGGCGGCTTTCTGGTCTGTAACTGACGCTGATGTGCGAAAGCGT…
CQW4.1	2023-04-14	Wastewater - Spot sample - Plant C	4	MacConkey agar with 0.5 mg/L ciprofloxacin	Acinetobacter baumannii	Acinetobacter	Moraxellaceae	Negative	AAGGGGGGACCCTGATCAGCCATGCCGCGTGTGTGAAGAAGGCCTTATGGTTGTAAAGCACTTTAAGCGAGGAGGAGGCT ACTTTAGTTAATACCTAGAGATAGTGGACGTTACTCGCAGAATAAGCACCGGCTAACTCTGTGCCAGCAGCCGCGGTAAT ACAGAGGGTGCGAGCGTTAATCGGATTTACTGGGCGTAAAGCGTGCGTAGGCGGCTTATTAAGTCGGATGTGAAATCCCC GAGCTTAACTTGGGAATTGCATTCGATACTGGTGAGCTAGAGTATGGGAGAGGATGGTAGAATTCCAGGTGTAGCGGTGA AATGCGTAGAGATCTGGAGGAATACCGATGGCGAAGGCAGCCATCTGGCCTAATACTGACGCTGAGGTACGAAAG…
CQW4.2	2023-04-14	Wastewater - Spot sample - Plant C	4	MacConkey agar with 0.5 mg/L ciprofloxacin	Comamonas aquatica	Comamonas	Burkholderiaceae	Negative	CTACCGTAAGAATAAGCACCGGCTAACTACGTGCCAGCAGCCGCGGTAATACGTAGGGTGCAAGAGTTAATCGGAATTAC TGGGCGTAAAGCGTGCGCAGGCGGTTTTGTAAGACAGAGGTGAAATCCCCGGGCTCAACCTGGGAACTGCCTTTGTGACT GCAAGGCTAGAGTACGGCAGAGGGGGATGGAATTCCGCGTGTAGCAGTGAAATGCGTAGATATGCGGAGGAACACCGATG GCGAAGGCAATCCCCTGGGCCTGTACTGACGCTCATGCACGAAAGCGTGGGGAGCAAACAGGATTAGATACCCTGGTAGT CCACGCCCTAAACGATGTCAACTGGTTGTTGGGTCTTAACTGACTCAGTAACGAAGCTAACGCGTGAAGTTGACC…
CQW5.1	2023-04-14	Wastewater - Spot sample - Plant C	5	MacConkey agar with 0.5 mg/L ciprofloxacin	Kurthia gibsonii	Kurthia	Caryophanaceae	Positive	GTAAGGGAAGAACAAGTACGTTAGGAAATGAACGTACCTTGACGGTACCTTATTAGAAAGCCACGGCTAACTACGTGCCA GCAGCCGCGGTAATACGTAGGTGGCAAGCGTTGTCCGGATTTATTGGGCGTAAAGCGCGCGCAGGTGGTTTCTTAAGTCT GATGTGAAAGCCCACGGCTCAACCGTGGAGGGTCATTGGAAACTGGGGAACTTGAGTGCAGAAGAGGATAGTGGAATTCC AAGTGTAGCGGTGAAATGCGTAGAGATTTGGAGGAACACCAGTGGCGAAGGCGACTGTCTGGTCTGTAACTGACACTGAG GCGCGAAAGCGTGGGGAGCAAACAGGATTAGATACCCTGGTAGTCCACGCCGTAAACGATGAGTGCTAAGTGTTA…
CQW5.2	2023-04-14	Wastewater - Spot sample - Plant C	5	MacConkey agar with 0.5 mg/L ciprofloxacin	Acinetobacter baumannii	Acinetobacter	Moraxellaceae	Negative	GGAAGAAGGGGGGAACCCTGATCCAGCCATGCCGCGTGTGTGAAGAAGGCCTTATGGTTGTAAAGCACTTTAAGCGAGGA GGAGGCTACTTTAGTTAATACCTAGAGATAGTGGACGTTACTCGCAGAATAAGCACCGGCTAACTCTGTGCCAGCAGCCG CGGTAATACAGAGGGTGCGAGCGTTAATCGGATTTACTGGGCGTAAAGCGTGCGTAGGCGGCTTATTAAGTCGGATGTGA AATCCCCGAGCTTAACTTGGGAATTGCATTCGATACTGGTGAGCTAGAGTATGGGAGAGGATGGTAGAATTCCAGGTGTA GCGGTGAAATGCGTAGAGATCTGGAGGAATACCGATGGCGAAGGCAGCCATCTGGCCTAATACTGACGCTGAGGT…
CQW6.1	2023-04-14	Wastewater - Spot sample - Plant C	6	MacConkey agar with 0.5 mg/L ciprofloxacin	Escherichia coli	Escherichia	Enterobacteriaceae	Negative	CGGGGAGGAAGGGAGTAAAGTTAATACCTTTGCTCATTGACGTTACCCGCAGAAGAAGCACCGGCTAACTCCGTGCCAGC AGCCGCGGTAATACGGAGGGTGCAAGCGTTAATCGGAATTACTGGGCGTAAAGCGCACGCAGGCGGTTTGTTAAGTCAGA TGTGAAATCCCCGGGCTCAACCTGGGAACTGCATCTGATACTGGCAAGCTTGAGTCTCGTAGAGGGGGGTAGAATTCCAG GTGTAGCGGTGAAATGCGTAGAGATCTGGAGGAATACCGGTGGCGAAGGCGGCCCCCTGGACGAAGACTGACGCTCAGGT GCGAAAGCGTGGGGAGCAAACAGGATTAGATACCCTGGTAGTCCACGCCGTAAACGATGTCGACTTGGAGGTTGT…
CQW7.1	2023-04-14	Wastewater - Spot sample - Plant C	7	MacConkey agar with 0.5 mg/L ciprofloxacin	Aeromonas veronii	Aeromonas	Aeromonadaceae	Negative	CGAGGAGGAAAGGTTGGTAGCTAATAACTGCCAGCTGTGACGTTACTCGCAGAAGAAGCACCGGCTAACTCCGTGCCAGC AGCCGCGGTAATACGGAGGGTGCAAGCGTTAATCGGAATTACTGGGCGTAAAGCGCACGCAGGCGGTTGGATAAGTTAGA TGTGAAAGCCCCGGGCTCAACCTGGGAATTGCATTTAAAACTGTCCAGCTAGAGTCTTGTAGAGGGGGGTAGAATTCCAG GTGTAGCGGTGAAATGCGTAGAGATCTGGAGGAATACCGGTGGCGAAGGCGGCCCCCTGGACAAAGACTGACGCTCAGGT GCGAAAGCGTGGGGAGCAAACAGGATTAGATACCCTGGTAGTCCACGCCGTAAACGATGTCGATTTGGAGGCTGT…
CQW7.2	2023-04-14	Wastewater - Spot sample - Plant C	7	MacConkey agar with 0.5 mg/L ciprofloxacin	Enterococcus faecium	Enterococcus	Enterococcaceae	Positive	AAGTAAGTCTGACCGAGCAACGCCGCGTGAGTGAAGAAGGTTTTCGGATCGTAAAACTCTGTTGTTAGAGAAGAACAAGG ATGAGAGTAACTGTTCATCCCTTGACGGTATCTAACCAGAAAGCCACGGTCTAACTACGTGCCAGCAGCCGCGGTAATAC GTAGGTGGCAAGCGTTGTCCGGATTTATTGGGCGTAAAGCGAGCGCAGGCGGTTTCTTAAGTCTGATGTGAAAGCCCCCG GCTCAACCGGGGAGGGTCATTGGAAACTGGGAGACTTGAGTGCAGAAGAGGAGAGTGGAATTCCATGTGTAGCGGTGAAA TGCGTAGATATATGGAGGAACACCAGTGGCGAAGGCGGCTCTCTGGTCTGTAACTGACGCTGAGGCTCGAAAGCG…
CQW8.1	2023-04-14	Wastewater - Spot sample - Plant C	8	MacConkey agar with 0.5 mg/L ciprofloxacin	Staphylococcus chromogenes	Staphylococcus	Staphylococcaceae	Positive	TTGGAACGAAGCCTGACGGAGCAACGCCGCGTGAGTGATGAAGGTCTTCGGATCGTAAAGCTCTGTTGTTAGGGAAGAAC AAATGTGTAAGTAACTGTGCACATCTTGACGGTACCTAACCAGAAAGCCACGGCTAACTACGTGCCAGCAGCCGCGGTAA TACGTAGGTGGCAAGCGTTATCCGGAATTATTGGGCGTAAAGCGCGCGTAGGCGGTTTTTTAAGTCTGATGTGAAAGCCC ACGGCTCAACCGTGGAGGGTCATTGGAAACTGGAAAACTTGAGTGCAGAAGAGGAAAGTGGAATTCCATGTGTAGCGGTG AAATGCGCAGAGATATGGAGGAACACCAGTGGCGAAGGCGGCTTTCTGGTCTGTAACTGACGCTGATGTGCGAAA…
CQW8.2	2023-04-14	Wastewater - Spot sample - Plant C	8	MacConkey agar with 0.5 mg/L ciprofloxacin	Escherichia coli	Escherichia	Enterobacteriaceae	Negative	GTCCGCAAGCCTGATGCAGCCATGCCGCGTGTATGAAGAAGGCCTTCGGGTTGTAAAGTACTTTCAGCGGGGAGGAAGGG AGTAAAGTTAATACCTTTGCTCATTGACGTTACCCGCAGAAGAAGCACCGGCTAACTCCGTGCCAGCAGCCGCGGTAATA CGGAGGGTGCAAGCGTTAATCGGAATTACTGGGCGTAAAGCGCACGCAGGCGGTTTGTTAAGTCAGATGTGAAATCCCCG GGCTCAACCTGGGAACTGCATCTGATACTGGCAAGCTTGAGTCTCGTAGAGGGGGGTAGAATTCCAGGTGTAGCGGTGAA ATGCGTAGAGATCTGGAGGAATACCGGTGGCGAAGGCGGCCCCCTGGACGAAGACTGACGCTCAGGTGCGAAAGC…
CQW9.1	2023-04-14	Wastewater - Spot sample - Plant C	9	MacConkey agar with 0.5 mg/L ciprofloxacin	Acinetobacter baumannii	Acinetobacter	Moraxellaceae	Negative	GGAGCCCTGATCCAGCCATGCCGCGTGTGTGAAGAAGGCCTTATGGTTGTAAAGCACTTTAAGCCGAGGAGGAGGCTACT TTAGTTAATACCTAGAGATAGTGGACGTTACTCGCAGAATAAGCACCGGCTAACTCTGTGCCAGCAGCCGCGGTAATACA GAGGGTGCGAGCGTTAATCGGATTTACTGGGCGTAAAGCGTGCGTAGGCGGCTTATTAAGTCGGATGTGAAATCCCCGAG CTTAACTTGGGAATTGCATTCGATACTGGTGAGCTAGAGTATGGGAGAGGATGGTAGAATTCCAGGTGTAGCGGTGAAAT GCGTAGAGATCTGGAGGAATACCGATGGCGAAGGCAGCCATCTGGCCTAATACTGACGCTGAGGTACGAAAGCAT…
CQW9.2	2023-04-14	Wastewater - Spot sample - Plant C	9	MacConkey agar with 0.5 mg/L ciprofloxacin	Acinetobacter baumannii	Acinetobacter	Moraxellaceae	Negative	GGCCACCCTGATCCAGCCATGCCGCGTGTGTGAAGAAGGCCTTATGGTTGTAAAGCACTTTAAGCGAGGAGGAGGCTACT TTAGTTAATACCTAGAGATAGTGGACGTTACTCGCAGAATAAGCACCGGCTAACTCTGTGCCAGCAGCCGCGGTAATACA GAGGGTGCGAGCGTTAATCGGATTTACTGGGCGTAAAGCGTGCGTAGGCGGCTTATTAAGTCGGATGTGAAATCCCCGAG CTTAACTTGGGAATTGCATTCGATACTGGTGAGCTAGAGTATGGGAGAGGATGGTAGAATTCCAGGTGTAGCGGTGAAAT GCGTAGAGATCTGGAGGAATACCGATGGCGAAGGCAGCCATCTGGCCTAATACTGACGCTGAGGTACGAAAGCAT…
CQS10.1	2023-04-14	Sludge - Plant C	10	MacConkey agar with 0.5 mg/L ciprofloxacin	Escherichia coli	Escherichia	Enterobacteriaceae	Negative	CGCAAGGCCTGAATGCAGCCAATGCCCGCGTGTATGAAGAAGGCCTTCGGGTTGTAAAGTACTTTCAGCGGGGAGGAAGG GAGTAAAGTTAATACCTTTGCTCATTGACGTTACCCGCAGAAGAAGCACCGGCTAACTCCGTGCCAGCAGCCGCGGTAAT ACGGAGGGTGCAAGCGTTAATCGGAATTACTGGGCGTAAAGCGCACGCAGGCGGTTTGTTAAGTCAGATGTGAAATCCCC GGGCTCAACCTGGGAACTGCATCTGATACTGGCAAGCTTGAGTCTCGTAGAGGGGGGTAGAATTCCAGGTGTAGCGGTGA AATGCGTAGAGATCTGGAGGAATACCGGTGGCGAAGGCGGCCCCCTGGACGAAGACTGACGCTCAGGTGCGAAAG…
CQS1.1	2023-04-14	Sludge - Plant C	1	MacConkey agar with 0.5 mg/L ciprofloxacin	Escherichia coli	Escherichia	Enterobacteriaceae	Negative	TGAGTGCAGCCTGATGCAGCCATGCCCGCGTGTATGAAGAAGGCCTTCGAGGTTGTAAAGTACTTTCAGCGGGGAGGAAG GGAGTAAAGTTAATACCTTTGCTCATTGACGTTACCCGCAGAAGAAGCACCGGCTAACTCCGTGCCAGCAGCCGCGGTAA TACGGAGGGTGCAAGCGTTAATCGGAATTACTGGGCGTAAAGCGCACGCAGGCGGTTTGTTAAGTCAGATGTGAAATCCC CGGGCTCAACCTGGGAACTGCATCTGATACTGGCAAGCTTGAGTCTCGTAGAGGGGGGTAGAATTCCAGGTGTAGCGGTG AAATGCGTAGAGATCTGGAGGAATACCGGTGGCGAAGGCGGCCCCCTGGACGAAGACTGACGCTCAGGTGCGAAA…
CQS1.2	2023-04-14	Sludge - Plant C	1	MacConkey agar with 0.5 mg/L ciprofloxacin	Klebsiella michiganensis	Klebsiella	Enterobacteriaceae	Negative	CAAGCCTGATGCAGCCATGCCGCGCTGTATGAAGAAGGCCTTCGGGTTGTAAAGTACTTTCAGCGGGGAGGAAGGCGATA AGGTTAATAACCTTGTCGATTGACGTTACCCGCAGAAGAAGCACCGGCTAACTCCGTGCCAGCAGCCGCGGTAATACGGA GGGTGCAAGCGTTAATCGGAATTACTGGGCGTAAAGCGCACGCAGGCGGTCTGTCAAGTCGGATGTGAAATCCCCGGGCT CAACCTGGGAACTGCATTCGAAACTGGCAGGCTGGAGTCTTGTAGAGGGGGGTAGAATTCCAGGTGTAGCGGTGAAATGC GTAGAGATCTGGAGGAATACCGGTGGCGAAGGCGGCCCCCTGGACAAAGACTGACGCTCAGGTGCGAAAGCGTGG…
CQS2.1	2023-04-14	Sludge - Plant C	2	MacConkey agar with 0.5 mg/L ciprofloxacin	Escherichia coli	Escherichia	Enterobacteriaceae	Negative	AGCGCAAGCCTGATGCAGCCATGCCGCGTGTATGAAGAAGGCCTTCGGGTTGTAAAGTACTTTCAGCGGGGAGGAAGGGA GTAAAGTTAATACCTTTGCTCATTGACGTTACCCGCAGAAGAAGCACCGGCTAACTCCGTGCCAGCAGCCGCGGTAATAC GGAGGGTGCAAGCGTTAATCGGAATTACTGGGCGTAAAGCGCACGCAGGCGGTTTGTTAAGTCAGATGTGAAATCCCCGG GCTCAACCTGGGAACTGCATCTGATACTGGCAAGCTTGAGTCTCGTAGAGGGGGGTAGAATTCCAGGTGTAGCGGTGAAA TGCGTAGAGATCTGGAGGAATACCGGTGGCGAAGGCGGCCCCCTGGACGAAGACTGACGCTCAGGTGCGAAAGCG…
CQS3.1	2023-04-14	Sludge - Plant C	3	MacConkey agar with 0.5 mg/L ciprofloxacin	Escherichia coli	Escherichia	Enterobacteriaceae	Negative	GTAGCAAGCCTGAATGCAGCCATGCCGCGTGTATGAAGAAGGCCTTCGGGTTGTAAAGTACTTTCAGCGGGGAGGAAGGG AGTAAAGTTAATACCTTTGCTCATTGACGTTACCCGCAGAAGAAGCACCGGCTAACTCCGTGCCAGCAGCCGCGGTAATA CGGAGGGTGCAAGCGTTAATCGGAATTACTGGGCGTAAAGCGCACGCAGGCGGTTTGTTAAGTCAGATGTGAAATCCCCG GGCTCAACCTGGGAACTGCATCTGATACTGGCAAGCTTGAGTCTCGTAGAGGGGGGTAGAATTCCAGGTGTAGCGGTGAA ATGCGTAGAGATCTGGAGGAATACCGGTGGCGAAGGCGGCCCCCTGGACGAAGACTGACGCTCAGGTGCGAAAGC…
CQS4.1	2023-04-14	Sludge - Plant C	4	MacConkey agar with 0.5 mg/L ciprofloxacin	Klebsiella michiganensis	Klebsiella	Enterobacteriaceae	Negative	GGGGACGCAGGCCTGATGCAGCCCATGCCGCGTGTATGAAGAAGGCCTTCGGGTTGTAAAGTACTTTCAGCGGGGAGGAA GGCGATAAGGTTAATAACCTTGTCGATTGACGTTACCCGCAGAAGAAGCACCGGCTAACTCCGTGCCAGCAGCCGCGGTA ATACGGAGGGTGCAAGCGTTAATCGGAATTACTGGGCGTAAAGCGCACGCAGGCGGTCTGTCAAGTCGGATGTGAAATCC CCGGGCTCAACCTGGGAACTGCATTCGAAACTGGCAGGCTGGAGTCTTGTAGAGGGGGGTAGAATTCCAGGTGTAGCGGT GAAATGCGTAGAGATCTGGAGGAATACCGGTGGCGAAGGCGGCCCCCTGGACAAAGACTGACGCTCAGGTGCGAA…
CQS5.1	2023-04-14	Sludge - Plant C	5	MacConkey agar with 0.5 mg/L ciprofloxacin	Klebsiella michiganensis	Klebsiella	Enterobacteriaceae	Negative	AGGAAGGCGATAAGGTTAATAACCTTGTCGATTGACGTTACCCGCAGAAGAAGCACCGGCTAACTCCGTGCCAGCAGCCG CGGTAATACGGAGGGTGCAAGCGTTAATCGGAATTACTGGGCGTAAAGCGCACGCAGGCGGTCTGTCAAGTCGGATGTGA AATCCCCGGGCTCAACCTGGGAACTGCATTCGAAACTGGCAGGCTGGAGTCTTGTAGAGGGGGGTAGAATTCCAGGTGTA GCGGTGAAATGCGTAGAGATCTGGAGGAATACCGGTGGCGAAGGCGGCCCCCTGGACAAAGACTGACGCTCAGGTGCGAA AGCGTGGGGAGCAAACAGGATTAGATACCCTGGTAGTCCACGCTGTAAACGATGTCGACTTGGAGGTTGTTCCCT…
CQS7.1	2023-04-14	Sludge - Plant C	7	MacConkey agar with 0.5 mg/L ciprofloxacin	Escherichia coli	Escherichia	Enterobacteriaceae	Negative	CAGCGGGGAGGAAGGGAGTAAAGTTAATACCTTTGCTCATTGACGTTACCCGCAGAAGAAGCACCGGCTAACTCCGTGCC AGCAGCCGCGGTAATACGGAGGGTGCAAGCGTTAATCGGAATTACTGGGCGTAAAGCGCACGCAGGCGGTTTGTTAAGTC AGATGTGAAATCCCCGGGCTCAACCTGGGAACTGCATCTGATACTGGCAAGCTTGAGTCTCGTAGAGGGGGGTAGAATTC CAGGTGTAGCGGTGAAATGCGTAGAGATCTGGAGGAATACCGGTGGCGAAGGCGGCCCCCTGGACGAAGACTGACGCTCA GGTGCGAAAGCGTGGGGAGCAAACAGGATTAGATACCCTGGTAGTCCACGCCGTAAACGATGTCGACTTGGAGGT…
CQS8.1	2023-04-14	Sludge - Plant C	8	MacConkey agar with 0.5 mg/L ciprofloxacin	Escherichia coli	Escherichia	Enterobacteriaceae	Negative	CAAGCGCAAATCGGAATTACTGGGCGTAAAGCGCACGCAGGCGGTTTGTTAAGTCAGATGTGAAATCCCCGGGCTCAACC TGGGAACTGCATCTGATACTGGCAAGCTTGAGTCTCGTAGAGGGGGGTAGAATTCCAGGTGTAGCGGTGAAATGCGTAGA GATCTGGAGGAATACCGGTGGCGAAGGCGGCCCCCTGGACGAAGACTGACGCTCAGGTGCGAAAGCGTGGGGAGCAAACA GGATTAGATACCCTGGTAGTCCACGCCGTAAACGATGTCGACTTGGAGGTTGTGCCCTTGAGGCGTGGCTTCCGGAGCTA ACGCGTTAAGTCGACCGCCTGGGGAGTACGGCCGCAAGGTTAAAACTCAAATGAATTGACGGGGGCCCGCACAAG…
CQS9.1	2023-04-14	Sludge - Plant C	9	MacConkey agar with 0.5 mg/L ciprofloxacin	Enterococcus faecium	Enterococcus	Enterococcaceae	Positive	GGTTTTCGGATCGTAAAACTCTGTGTGTTAGAGAAGAACAAGGATGAGAGTAACTGTTCATCCCTTGACGGTATCTAACC AGAAAGCCACGGCTAACTACGTGCCAGCAGCCGCGGTAATACGTAGGTGGCAAGCGTTGTCCGGATTTATTGGGCGTAAA GCGAGCGCAGGCGGTTTCTTAAGTCTGATGTGAAAGCCCCCGGCTCAACCGGGGAGGGTCATTGGAAACTGGGAGACTTG AGTGCAGAAGAGGAGAGTGGAATTCCATGTGTAGCGGTGAAATGCGTAGATATATGGAGGAACACCAGTGGCGAAGGCGG CTCTCTGGTCTGTAACTGACGCTGAGGCTCGAAAGCGTGGGGAGCAAACAGGATTAGATACCCTGGTAGTCCACG…
CQB10.1	2023-04-14	Broiler skin - Plant C	10	MacConkey agar with 0.5 mg/L ciprofloxacin	Escherichia coli	Escherichia	Enterobacteriaceae	Negative	GGTTCAGTGTAAGGGAGTAAAGTTAATACCTTTGCTCATTGACGTTACCCGTCATGAAGAAGCACCGGCTAACTCCGTGC CAGCAGCCGCGTGTAATACGGAGGGTGCAAGCGTTAATCGGAATTACTGGGCGTAAAGCGCACGCAGGCGGTTTGTTAAG TCAGATGTGAAATCCCCGGGCTCAACCTGGGAACTGCATCTGATACTGGCAAGCTTGAGTCTCGTAGAGGGGGGTAGAAT TCCAGGTGTAGCGGTGAAATGCGTAGAGATCTGGAGGAATACCGGTGGCGAAGGCGGCCCCCTGGACGAAGACTGACGCT CAGGTGCGAAAGCGTGGGGAGCAAACAGGATTAGATACCCTGGTAGTCCACGCCGTAAACGATGTCGACTTGGAG…
CQB1.1	2023-04-14	Broiler skin - Plant C	1	MacConkey agar with 0.5 mg/L ciprofloxacin	Enterococcus gallinarum	Enterococcus	Enterococcaceae	Positive	AACGAAAGTCTGACCGAGCAACGCCGCGTGAGTGAAGAAGGTTTTCGGATCGTAAAACTCTGTTGTTAGAGAAGAACAAG GATGAGAGTAGAACGTTCATCCCTTGACGGTATCTAACCAGAAAGCCACGGCTAACTACGTGCCAGCAGCCGCGGTAATA CGTAGGTGGCAAGCGTTGTCCGGATTTATTGGGCGTAAAGCGAGCGCAGGCGGTTTCTTAAGTCTGATGTGAAAGCCCCC GGCTCAACCGGGGAGGGTCATTGGAAACTGGGAGACTTGAGTGCAGAAGAGGAGAGTGGAATTCCATGTGTAGCGGTGAA ATGCGTAGATATATGGAGGAACACCAGTGGCGAAGGCGGCTCTCTGGTCTGTAACTGACGCTGAGGCTCGAAAGC…
CQB2.1	2023-04-14	Broiler skin - Plant C	2	MacConkey agar with 0.5 mg/L ciprofloxacin	Enterococcus gallinarum	Enterococcus	Enterococcaceae	Positive	GTCTAGAGAAGAACAAGGATGAGAGTAAAACGTTCATCCCTTGACGGTATCTAACCAGAAAGCCACGGCTAACTACGTGC CAGCAGCCGCGGTAATACGTAGGTGGCAAGCGTTGTCCGGATTTATTGGGCGTAAAGCGAGCGCAGGCGGTTTCTTAAGT CTGATGTGAAAGCCCCCGGCTCAACCGGGGAGGGTCATTGGAAACTGGGAGACTTGAGTGCAGAAGAGGAGAGTGGAATT CCATGTGTAGCGGTGAAATGCGTAGATATATGGAGGAACACCAGTGGCGAAGGCGGCTCTCTGGTCTGTAACTGACGCTG AGGCTCGAAAGCGTGGGGAGCGAACAGGATTAGATACCCTGGTAGTCCACGCCGTAAACGATGAGTGCTAAGTGT…
CQB2.2	2023-04-14	Broiler skin - Plant C	2	MacConkey agar with 0.5 mg/L ciprofloxacin	Escherichia coli	Escherichia	Enterobacteriaceae	Negative	AAGCCTGAATGCAGCCATGCCCGCGCTGTATGAAGAAGGCCTTCGTGGTTGTAAAGTACTTTCAGCGGGGAGGAAGGGAG TAAAGTTAATACCTTTGCTCATTGACGTTACCCGCAGAAGAAGCACCGGCTAACTCCGTGCCAGCAGCCGCGGTAATACG GAGGGTGCAAGCGTTAATCGGAATTACTGGGCGTAAAGCGCACGCAGGCGGTTTGTTAAGTCAGATGTGAAATCCCCGGG CTCAACCTGGGAACTGCATCTGATACTGGCAAGCTTGAGTCTCGTAGAGGGGGGTAGAATTCCAGGTGTAGCGGTGAAAT GCGTAGAGATCTGGAGGAATACCGGTGGCGAAGGCGGCCCCCTGGACGAAGACTGACGCTCAGGTGCGAAAGCGT…
CQB4.1	2023-04-14	Broiler skin - Plant C	4	MacConkey agar with 0.5 mg/L ciprofloxacin	Escherichia coli	Escherichia	Enterobacteriaceae	Negative	GAAGGGAGTAAAGTTAATACCTTTGCTCATTGACGTTACCCGCAGAAGAAGCACCGGCTAACTCCGTGCCAGCAGCCGCG GTAATACGGAGGGTGCAAGAATTAATCGGAATTACTGGGCGTAAAGCGCACGCAGGCGGTTTGTTAAGTCAGATGTGAAA TCCCCGGGCTCAACCTGGGAACTGCATCTGATACTGGCAAGCTTGAGTCTCGTAGAGGGGGGTAGAATTCCAGGTGTAGC GGTGAAATGCGTAGAGATCTGGAGGAATACCGGTGGCGAAGGCGGCCCCCTGGACGAAGACTGACGCTCAGGTGCGAAAG CGTGGGGAGCAAACAGGATTAGATACCCTGGTAGTCCACGCCGTAAACGATGTCGACTTGGAGGTTGTGCCCTTG…
CQB4.2	2023-04-14	Broiler skin - Plant C	4	MacConkey agar with 0.5 mg/L ciprofloxacin	Staphylococcus simulans	Staphylococcus	Staphylococcaceae	Positive	GGAAGAACAAGGGTGTAAGTAACTATGCACCCCTTGACGGTACCTAATCAGAAAGCCACGGCTAACTACGCTGCTCAGCA GCCGCGGTAATACGTAGGTGGCAAGCATTATCCGGAATTATTGGGCGTAAAGCGCGCGTAGGCGGTTTTTTAAGTCTGAT GTGAAAGCCCACGGCTCAACCGTGGAGGGTCATTGGAAACTGGAAAACTTGAGTGCAGAAGAGGAAAGTGGAATTCCATG TGTAGCGGTGAAATGCGCAGAGATATGGAGGAACACCAGTGGCGAAGGCGACTTTCTGGTCTGCAACTGACGCTGATGTG CGAAAGCGTGGGGATCAAACAGGATTAGATACCCTGGTAGTCCACGCCGTAAACGATGAGTGCTAAGTGTTAGGG…
CQB5.1	2023-04-14	Broiler skin - Plant C	5	MacConkey agar with 0.5 mg/L ciprofloxacin	Escherichia coli	Escherichia	Enterobacteriaceae	Negative	TGCGCGCAGCCTGATGCAGCCATGCCGCCGTGTATGAAGAAGGCCTTCGTGGTTGTAAAGTACTTTCAGCGGGGAGGAAG GGAGTAAAGTTAATACCTTTGCTCATTGACGTTACCCGCAGAAGAAGCACCGGCTAACTCCGTGCCAGCAGCCGCGGTAA TACGGAGGGTGCAAGCGTTAATCGGAATTACTGGGCGTAAAGCGCACGCAGGCGGTTTGTTAAGTCAGATGTGAAATCCC CGGGCTCAACCTGGGAACTGCATCTGATACTGGCAAGCTTGAGTCTCGTAGAGGGGGGTAGAATTCCAGGTGTAGCGGTG AAATGCGTAGAGATCTGGAGGAATACCGGTGGCGAAGGCGGCCCCCTGGACGAAGACTGACGCTCAGGTGCGAAA…
CQB6.1	2023-04-14	Broiler skin - Plant C	6	MacConkey agar with 0.5 mg/L ciprofloxacin	Escherichia coli	Escherichia	Enterobacteriaceae	Negative	GAAGCACCGGCTAACTCCGTGCCAGCAGCCGCGGTAATACGGAGGGTGCAAGCGATAATCGGAATTACTGGGCGTAAAGC GCACGCAGGCGGTTTGTTAAGTCAGATGTGAAATCCCCGGGCTCAACCTGGGAACTGCATCTGATACTGGCAAGCTTGAG TCTCGTAGAGGGGGGTAGAATTCCAGGTGTAGCGGTGAAATGCGTAGAGATCTGGAGGAATACCGGTGGCGAAGGCGGCC CCCTGGACGAAGACTGACGCTCAGGTGCGAAAGCGTGGGGAGCAAACAGGATTAGATACCCTGGTAGTCCACGCCGTAAA CGATGTCGACTTGGAGGTTGTGCCCTTGAGGCGTGGCTTCCGGAGCTAACGCGTTAAGTCGACCGCCTGGGGAGT…
CQB7.1	2023-04-14	Broiler skin - Plant C	7	MacConkey agar with 0.5 mg/L ciprofloxacin	Staphylococcus arlettae	Staphylococcus	Staphylococcaceae	Positive	GTGCGAAGCCTGAACGGAGCAACGCCGCGTGAGTGATGAAGGGTTTCGGCTCGTAAAACTCTGTTATTAGGGAAGAACAA ACGTGTAAGTAACTGTGCACGTCTTGACGGTACCTAATCAGAAAGCCACGGCTAACTACGTGCCAGCAGCCGCGGTAATA CGTAGGTGGCAAGCGTTATCCGGAATTATTGGGCGTAAAGCGCGCGTAGGCGGTTTCTTAAGTCTGATGTGAAAGCCCAC GGCTCAACCGTGGAGGGTCATTGGAAACTGGGAGACTTGAGTGCAGAAGAGGAAAGTGGAATTCCATGTGTAGCGGTGAA ATGCGCAGAGATATGGAGGAACACCAGTGGCGAAGGCGACTTTCTGGTCTGTAACTGACGCTGATGTGCGAAAGC…
CQB8.1	2023-04-14	Broiler skin - Plant C	8	MacConkey agar with 0.5 mg/L ciprofloxacin	Staphylococcus cohnii	Staphylococcus	Staphylococcaceae	Positive	TGGCGCGAAGCCTGACGGAGCAACGCCGCGTGAGTGATGAAGGTCTTCGGATCGTAAAACTCTGTTATTAGGGAAGAACA AATGTGTAAGTAACTATGCACGTCTTGACGGTACCTAATCAGAAAGCCACGGCTAACTACGTGCCAGCAGCCGCGGTAAT ACGTAGGTGGCAAGCGTTATCCGGAATTATTGGGCGTAAAGCGCGCGTAGGCGGTTTCTTAAGTCTGATGTGAAAGCCCA CGGCTCAACCGTGGAGGGTCATTGGAAACTGGGAAACTTGAGTGCAGAAGAGGAAAGTGGAATTCCATGTGTAGCGGTGA AATGCGCAGAGATATGGAGGAACACCAGTGGCGAAGGCGACTTTCTGGTCTGTAACTGACGCTGATGTGCGAAAG…
CQB8.2	2023-04-14	Broiler skin - Plant C	8	MacConkey agar with 0.5 mg/L ciprofloxacin	Mammaliicoccus lentus	Mammaliicoccus	Staphylococcaceae	Positive	ATGGGCGAAGCCTGACGGAGCAACGCCGCGTGAGTGATGAAGGTCTTAGGATCGTAAAACTCTGTTGTTAGGGAAGAACA AATTTGTTAGTAACTGAACAAGTCTTGACGGTACCTAACCAGAAAGCCACGGCTAACTACGTGCCAGCAGCCGCGGTAAT ACGTAGGTGGCAAGCGTTATCCGGAATTATTGGGCGTAAAGCGCGCGTAGGCGGTTTCTTAAGTCTGATGTGAAAGCCCA CGGCTCAACCGTGGAGGGTCATTGGAAACTGGGGAACTTGAGTGCAGAAGAGGAGAGTGGAATTCCATGTGTAGCGGTGA AATGCGCAGAGATATGGAGGAACACCAGTGGCGAAGGCGGCTCTCTGGTCTGTAACTGACGCTGATGTGCGAAAG…
CQB9.1	2023-04-14	Broiler skin - Plant C	9	MacConkey agar with 0.5 mg/L ciprofloxacin	Staphylococcus cohnii	Staphylococcus	Staphylococcaceae	Positive	ATCCAGGGCGAAGCCTGACGGAGCAACGCCGCGTGAGTGATGAAGGTCTTCGGATCGTAAAACTCTGTTATTAGGGAAGA ACAAATGTGTAAGTAACTGTGCACGTCTTGACGGTACCTAATCAGAAAGCCACGGCTAACTACGTGCCAGCAGCCGCGGT AATACGTAGGTGGCAAGCGTTATCCGGAATTATTGGGCGTAAAGCGCGCGTAGGCGGTTTCTTAAGTCTGATGTGAAAGC CCACGGCTCAACCGTGGAGGGTCATTGGAAACTGGGAAACTTGAGTGCAGAAGAGGAAAGTGGAATTCCATGTGTAGCGG TGAAATGCGCAGAGATATGGAGGAACACCAGTGGCGAAGGCGACTTTCTGGTCTGTAACTGACGCTGATGTGCGA…
CQB9.2	2023-04-14	Broiler skin - Plant C	9	MacConkey agar with 0.5 mg/L ciprofloxacin	Enterococcus faecium	Enterococcus	Enterococcaceae	Positive	ACTAAGTCTGAACCGAGCAACGCCGCGTGAGTGAAGAAGGTTTTCGGATCGTAAAACTCTGTTGTTAGAGAAGAACAAGG ATGAGAGTAACTGTATCATCCCTTGACGGTATCTAACCAGAAAGCCACGGCTAACTACGTGCCAGCAGCCGCGGTAATAC GTAGGTGGCAAGCGTTGTCCGGATTTATTGGGCGTAAAGCGAGCGCAGGCGGTTTCTTAAGTCTGATGTGAAAGCCCCCG GCTCAACCGGGGAGGGTCATTGGAAACTGGGAGACTTGAGTGCAGAAGAGGAGAGTGGAATTCCATGTGTAGCGGTGAAA TGCGTAGATATATGGAGGAACACCAGTGGCGAAGGCGGCTCTCTGGTCTGTAACTGACGCTGAGGCTCGAAAGCG…
AQWA1.1	2023-04-02	Wastewater - After purification - Plant A	1	MacConkey agar with 0.5 mg/L ciprofloxacin	Enterococcus faecium	Enterococcus	Enterococcaceae	Positive	ATGGAGGGACGAAAGTCTGACCGAGCAACGCCGCGTGAGTGAAGAAGGTTTTCGGATCGTAAAACTCTGTTGTTAGAGAAGAACAAGGATGAGAGTAACTGTTCATCCCTTGACGGTATCTAACCAGAAAGCCACGGCTAACTACGTGCCAGCAGCCGCGGTAATACGTAGGTGGCAAGCGTTGTCCGGATTTATTGGGCGTAAAGCGAGCGCAGGCGGTTTCTTAAGTCTGATGTGAAAGCCCCCGGCTCAACCGGGGAGGGTCATTGGAAACTGGGAGACTTGAGTGCAGAAGAGGAGAGTGGAATTCCATGTGTAGCGGTGAAATGCGTAGATATATGGAGGAACACCAGTGGCGAAGGCGGCTCTCTGGTCTGTAACTGACGCTGAGGCTCGAAA…
AQWA3.1	2023-04-02	Wastewater - After purification - Plant A	3	MacConkey agar with 0.5 mg/L ciprofloxacin	Enterococcus faecalis	Enterococcus	Enterococcaceae	Positive	AGGGAAGAAGTCTGACCGAGCAACGCCGCGTGAGTGAAGAAGGTTTTCGGATCGTAAAACTCTGTTGTTAGAGAAGAACAAGGACGTTAGTAACTGAACGTCCCCTGACGGTATCTAACCAGAAAGCCACGGCTAACTACGTGCCAGCAGCCGCGGTAATACGTAGGTGGCAAGCGTTGTCCGGATTTATTGGGCGTAAAGCGAGCGCAGGCGGTTTCTTAAGTCTGATGTGAAAGCCCCCGGCTCAACCGGGGAGGGTCATTGGAAACTGGGAGACTTGAGTGCAGAAGAGGAGAGTGGAATTCCATGTGTAGCGGTGAAATGCGTAGATATATGGAGGAACACCAGTGGCGAAGGCGGCTCTCTGGTCTGTAACTGACGCTGAGGCTCGAAAGCGTG…
AQWA5.1	2023-04-02	Wastewater - After purification - Plant A	5	MacConkey agar with 0.5 mg/L ciprofloxacin	Enterococcus faecium	Enterococcus	Enterococcaceae	Positive	GGAGGGAGAAGTCTGACCGAGCAACGCCGCGTGAGTGAAGAAGGTTTTCGGATCGTAAAACTCTGTTGTTAGAGAAGAACAAGGATGAGAGTAACTGTTCATCCCTTGACGGTATCTAACCAGAAAGCCACGGCTAACTACGTGCCAGCAGCCGCGGTAATACGTAGGTGGCAAGCGTTGTCCGGATTTATTGGGCGTAAAGCGAGCGCAGGCGGTTTCTTAAGTCTGATGTGAAAGCCCCCGGCTCAACCGGGGAGGGTCATTGGAAACTGGGAGACTTGAGTGCAGAAGAGGAGAGTGGAATTCCATGTGTAGCGGTGAAATGCGTAGATATATGGAGGAACACCAGTGGCGAAGGCGGCTCTCTGGTCTGTAACTGACGCTGAGGCTCGAAAGCGT…
BQWTx.1	2023-04-02	Wastewater - 24 h collection tank - Plant B	-	MacConkey agar with 0.5 mg/L ciprofloxacin	Enterococcus faecalis	Enterococcus	Enterococcaceae	Positive	GGGACGAAAGTCTGACCGAGCAACGCCGCGTGAGTGAAGAAGGTTTTCGGATCGTAAAACTCTGTTGTTAGAGAAGAACAAGGACGTTAGTAACTGAACGTCCCCTGACGGTATCTAACCAGAAAGCCACGGCTAACTACGTGCCAGCAGCCGCGGTAATACGTAGGTGGCAAGCGTTGTCCGGATTTATTGGGCGTAAAGCGAGCGCAGGCGGTTTCTTAAGTCTGATGTGAAAGCCCCCGGCTCAACCGGGGAGGGTCATTGGAAACTGGGAGACTTGAGTGCAGAAGAGGAGAGTGGAATTCCATGTGTAGCGGTGAAATGCGTAGATATATGGAGGAACACCAGTGGCGAAGGCGGCTCTCTGGTCTGTAACTGACGCTGAGGCTCGAAAGCGTG…
BQWT2.1	2023-04-02	Wastewater - 24 h collection tank - Plant B	2	MacConkey agar with 0.5 mg/L ciprofloxacin	Enterococcus faecalis	Enterococcus	Enterococcaceae	Positive	GGGACGAAAGTCTGACCGAGCAACGCCGCGTGAGTGAAGAAGGTTTTCGGATCGTAAAACTCTGTTGTTAGAGAAGAACAAGGACGTTAGTAACTGAACGTCCCCTGACGGTATCTAACCAGAAAGCCACGGCTAACTACGTGCCAGCAGCCGCGGTAATACGTAGGTGGCAAGCGTTGTCCGGATTTATTGGGCGTAAAGCGAGCGCAGGCGGTTTCTTAAGTCTGATGTGAAAGCCCCCGGCTCAACCGGGGAGGGTCATTGGAAACTGGGAGACTTGAGTGCAGAAGAGGAGAGTGGAATTCCATGTGTAGCGGTGAAATGCGTAGATATATGGAGGAACACCAGTGGCGAAGGCGGCTCTCTGGTCTGTAACTGACGCTGAGGCTCGAAAGCGTG…
BQWT4.1	2023-04-02	Wastewater - 24 h collection tank - Plant B	4	MacConkey agar with 0.5 mg/L ciprofloxacin	Acinetobacter nosocomialis	Acinetobacter	Moraxellaceae	Negative	AAGGAAGGGGCGCAGCCTGATCCAGCCATGCCGCGTGTGTGAAGAAGGCCTTATGGTTGTAAAGCACTTTAAGCGAGGAGGAGGCTACTTTAGATAATACCTAGAGATAGTGGACGTTACTCGCAGAATAAGCACCGGCTAACTCTGTGCCAGCAGCCGCGGTAATACAGAGGGTGCAAGCGTTAATCGGATTTACTGGGCGTAAAGCGCGCGTAGGCGGCTAATTAAGTCAAATGTGAAATCCCCGAGCTTAACTTGGGAATTGCATTCGATACTGGTTAGCTAGAGTGTGGGAGAGGATGGTAGAATTCCAGGTGTAGCGGTGAAATGCGTAGAGATCTGGAGGAATACCGATGGCGAAGGCAGCCATCTGGCCTAACACTGACGCTGAGGTGCGAA…
BQWT4.2	2023-04-02	Wastewater - 24 h collection tank - Plant B	4	MacConkey agar with 0.5 mg/L ciprofloxacin	Enterococcus casseliflavus	Enterococcus	Enterococcaceae	Positive	GGGAAGAAAGTCTGACCGAGCAACGCCGCGTGAGTGAAGAAGGTTTTCGGATCGTAAAACTCTGTTGTTAGAGAAGAACAAGGATGAGAGTAAAATGTTCATCCCTTGACGGTATCTAACCAGAAAGCCACGGCTAACTACGTGCCAGCAGCCGCGGTAATACGTAGGTGGCAAGCGTTGTCCGGATTTATTGGGCGTAAAGCGAGCGCAGGCGGTTTCTTAAGTCTGATGTGAAAGCCCCCGGCTCAACCGGGGAGGGTCATTGGAAACTGGGAGACTTGAGTGCAGAAGAGGAGAGTGGAATTCCATGTGTAGCGGTGAAATGCGTAGATATATGGAGGAACACCAGTGGCGAAGGCGGCTCTCTGGTCTGTAACTGACGCTGAGGCTCGAAAGCGT…
BQWT7.1	2023-04-02	Wastewater - 24 h collection tank - Plant B	7	MacConkey agar with 0.5 mg/L ciprofloxacin	Enterococcus durans	Enterococcus	Enterococcaceae	Positive	GATGGGACGAAAGTCTGACCGAGCAACGCCGCGTGAGTGAAGAAGGTTTTCGGATCGTAAAACTCTGTTGTTAGAGAAGAACAAGGATGAGAGTAACTGTTCATCCCTTGACGGTATCTAACCAGAAAGCCACGGCTAACTACGTGCCAGCAGCCGCGGTAATACGTAGGTGGCAAGCGTTGTCCGGATTTATTGGGCGTAAAGCGAGCGCAGGCGGTTTCTTAAGTCTGATGTGAAAGCCCCCGGCTCAACCGGGGAGGGTCATTGGAAACTGGGAGACTTGAGTGCAGAAGAGGAGAGTGGAATTCCATGTGTAGCGGTGAAATGCGTAGATATATGGAGGAACACCAGTGGCGAAGGCGACTCTCTGGTCTGTAACTGACGCTGAGGCTCGAAAGC…
BQWT8.1	2023-04-02	Wastewater - 24 h collection tank - Plant B	8	MacConkey agar with 0.5 mg/L ciprofloxacin	Enterococcus faecium	Enterococcus	Enterococcaceae	Positive	TGGGACGAAAGTCTGACCGAGCAACGCCGCGTGAGTGAAGAAGGTTTTCGGATCGTAAAACTCTGTTGTTAGAGAAGAACAAGGATGAGAGTAACTGTTCATCCCTTGACGGTATCTAACCAGAAAGCCACGGCTAACTACGTGCCAGCAGCCGCGGTAATACGTAGGTGGCAAGCGTTGTCCGGATTTATTGGGCGTAAAGCGAGCGCAGGCGGTTTCTTAAGTCTGATGTGAAAGCCCCCGGCTCAACCGGGGAGGGTCATTGGAAACTGGGAGACTTGAGTGCAGAAGAGGAGAGTGGAATTCCATGTGTAGCGGTGAAATGCGTAGATATATGGAGGAACACCAGTGGCGAAGGCGGCTCTCTGGTCTGTAACTGACGCTGAGGCTCGAAAGCGT…
BQWT8.2	2023-04-02	Wastewater - 24 h collection tank - Plant B	8	MacConkey agar with 0.5 mg/L ciprofloxacin	Acinetobacter nosocomialis	Acinetobacter	Moraxellaceae	Negative	TGGAATGGGGCGCAAGCCTGATCCAGCCATGCCGCGTGTGTGAAGAAGGCCTTATGGTTGTAAAGCACTTTAAGCGAGGAGGAGGCTACTTTAGATAATACCTAGAGATAGTGGACGTTACTCGCAGAATAAGCACCGGCTAACTCTGTGCCAGCAGCCGCGGTAATACAGAGGGTGCAAGCGTTAATCGGATTTACTGGGCGTAAAGCGCGCGTAGGCGGCTAATTAAGTCAAATGTGAAATCCCCGAGCTTAACTTGGGAATTGCATTCGATACTGGTTAGCTAGAGTGTGGGAGAGGATGGTAGAATTCCAGGTGTAGCGGTGAAATGCGTAGAGATCTGGAGGAATACCGATGGCGAAGGCAGCCATCTGGCCTAACACTGACGCTGAGGTGCGA…
BQWA2.1	2023-04-02	Wastewater - After disinfection - Plant B	2	MacConkey agar with 0.5 mg/L ciprofloxacin	Lysinibacillus louembei	Lysinibacillus	Bacillaceae	Positive	GGATCATGGGCGAAGCCTGATGGAGCAACGCCGCGTGAGTGAAGAAGGTTTTCGGATCGTAAAACTCTGTTGTAAGGGAAGAACAAGTACAGTAGTAACTGGCTGTACCTTGACGGTACCTTATTAGAAAGCCACGGCTAACTACGTGCCAGCAGCCGCGGTAATACGTAGGTGGCAAGCGTTGTCCGGAATTATTGGGCGTAAAGCGCGCGCAGGCGGTTCTTTAAGTCTGATGTGAAAGCCCCCGGCTCAACCGGGGAGGGTCATTGGAAACTGGGGAACTTGAGTGCAGAAGAGGAAAGTGGAATTCCAAGTGTAGCGGTGAAATGCGTAGAGATTTGGAGGAACACCAGTGGCGAAGGCGACTTTCTGGTCTGTAACTGACGCTGAGGCGCGAAA…
BQWA4.1	2023-04-02	Wastewater - After disinfection - Plant B	4	MacConkey agar with 0.5 mg/L ciprofloxacin	Lysinibacillus fusiformis	Lysinibacillus	Bacillaceae	Positive	GGGATCATGGGCGAAGCCTGATGGAGCAACGCCGCGTGAGTGAAGAAGGTTTTCGGATCGTAAAACTCTGTTGTAAGGGAAGAACAAGTACAGTAGTAACTGGCTGTACCTTGACGGTACCTTATTAGAAAGCCACGGCTAACTACGTGCCAGCAGCCGCGGTAATACGTAGGTGGCAAGCGTTGTCCGGAATTATTGGGCGTAAAGCGCGCGCAGGCGGTCCTTTAAGTCTGATGTGAAAGCCCACGGCTCAACCGTGGAGGGTCATTGGAAACTGGGGGACTTGAGTGCAGAAGAGGAAAGTGGAATTCCAAGTGTAGCGGTGAAATGCGTAGAGATTTGGAGGAACACCAGTGGCGAAGGCGACTTTCTGGTCTGTAACTGACGCTGAGGCGCGAA…
BQWA6.1	2023-04-02	Wastewater - After disinfection - Plant B	6	MacConkey agar with 0.5 mg/L ciprofloxacin	Lysinibacillus boronitolerans	Lysinibacillus	Bacillaceae	Positive	TTCATGGGCGAAGCCTGATGGGAGCAACGCCGCGTGAGTGAAGAAGGTTTTCGGATCGTAAAACTCTGTTGTAAGGGAAGAACAAGTACAGTAGTAACTGGCTGTACCTTGACGGTACCTTATTAGAAAGCCACGGCTAACTACGTGCCAGCAGCCGCGGTAATACGTAGGTGGCAAGCGTTGTCCGGAATTATTGGGCGTAAAGCGCGCGCAGGCGGTCCTTTAAGTCTGATGTGAAAGCCCACGGCTCAACCGTGGAGGGTCATTGGAAACTGGGGGACTTGAGTGCAGAAGAGGAAAGTGGAATTCCAAGTGTAGCGGTGAAATGCGTAGAGATTTGGAGGAACACCAGTGGCGAAGGCGACTTTCTGGTCTGTAACTGACGCTGAGGCGCGAAAG…
BQWA6.2	2023-04-02	Wastewater - After disinfection - Plant B	6	MacConkey agar with 0.5 mg/L ciprofloxacin	Lysinibacillus macroides	Lysinibacillus	Bacillaceae	Positive	GATCATGGGCGAAGCCTGATGGAGCAACGCCGCGTGAGTGAAGAAGGTTTTCGGATCGTAAAACTCTGTTGTAAGGGAAGAACAAGTACAGTAGTAACTGGCTGTACCTTGACGGTACCTTATTAGAAAGCCACGGCTAACTACGTGCCAGCAGCCGCGGTAATACGTAGGTGGCAAGCGTTGTCCGGAATTATTGGGCGTAAAGCGCGCGCAGGCGGTCCTTTAAGTCTGATGTGAAAGCCCACGGCTCAACCGTGGAGGGTCATTGGAAACTGGGGGACTTGAGTGCAGAAGAGGAAAGTGGAATTCCAAGTGTAGCGGTGAAATGCGTAGAGATTTGGAGGAACACCAGTGGCGAAGGCGACTTTCTGGTCTGTAACTGACGCTGAGGCGCGAAAG…
BQWA7.1	2023-04-02	Wastewater - After disinfection - Plant B	7	MacConkey agar with 0.5 mg/L ciprofloxacin	Lysinibacillus fusiformis	Lysinibacillus	Bacillaceae	Positive	AGGGTTCATGGGCGAAGCCTGATGGAGCAACGCCGCGTGAGTGAAGAAGGATTTCGGTTCGTAAAACTCTGTTGTAAGGGAAGAACAAGTACAGTAGTAACTGGCTGTACCTTGACGGTACCTTATTAGAAAGCCACGGCTAACTACGTGCCAGCAGCCGCGGTAATACGTAGGTGGCAAGCGTTGTCCGGAATTATTGGGCGTAAAGCGCGCGCAGGTGGTTTCTTAAGTCTGATGTGAAAGCCCACGGCTCAACCGTGGAGGGTCATTGGAAACTGGGAGACTTGAGTGCAGAAGAGGATAGTGGAATTCCAAGTGTAGCGGTGAAATGCGTAGAGATTTGGAGGAACACCAGTGGCGAAGGCGACTATCTGGTCTGTAACTGACACTGAGGCGCGA…
BQWA8.1	2023-04-02	Wastewater - After disinfection - Plant B	8	MacConkey agar with 0.5 mg/L ciprofloxacin	Lysinibacillus xylanlilyticus	Lysinibacillus	Bacillaceae	Positive	GGGATCATGGGCGAAGCCTGATGGAGCAACGCCGCGTGAGTGAAGAAGGTTTTCGGATCGTAAAACTCTGTTGTAAGGGAAGAACAAGTACAGTAGTAACTGGCTGTACCTTGACGGTACCTTATTAGAAAGCCACGGCTAACTACGTGCCAGCAGCCGCGGTAATACGTAGGTGGCAAGCGTTGTCCGGAATTATTGGGCGTAAAGCGCGCGCAGGCGGTCCTTTAAGTCTGATGTGAAAGCCCACGGCTCAACCGTGGAGGGTCATTGGAAACTGGGGGACTTGAGTGCAGAAGAGGAAAGTGGAATTCCAAGTGTAGCGGTGAAATGCGTAGAGATTTGGAGGAACACCAGTGGCGAAGGCGACTTTCTGGTCTGTAACTGACGCTGAGGCGCGAA…
BQP1.1	2023-04-02	Protein powder - Plant B	1	MacConkey agar with 0.5 mg/L ciprofloxacin	Enterococcus faecium	Enterococcus	Enterococcaceae	Positive	CGGATGGGACGAAAGTCTGACCGAGCAACGCCGCGTGAGTGAAGAAGGTTTTCGGATCGTAAAACTCTGTTGTTAGAGAAGAACAAGGATGAGAGTAACTGTTCATCCCTTGACGGTATCTAACCAGAAAGCCACGGCTAACTACGTGCCAGCAGCCGCGGTAATACGTAGGTGGCAAGCGTTGTCCGGATTTATTGGGCGTAAAGCGAGCGCAGGCGGTTTCTTAAGTCTGATGTGAAAGCCCCCGGCTCAACCGGGGAGGGTCATTGGAAACTGGGAGACTTGAGTGCAGAAGAGGAGAGTGGAATTCCATGTGTAGCGGTGAAATGCGTAGATATATGGAGGAACACCAGTGGCGAAGGCGGCTCTCTGGTCTGTAACTGACGCTGAGGCTCGAAA…
BQP1.2	2023-04-02	Protein powder - Plant B	1	MacConkey agar with 0.5 mg/L ciprofloxacin	Paenibacillus albilobatus	Paenibacillus	Paenibacillaceae	Positive	TCCAGGGCGAAGCCTGACGGAGCAACGCCGCGTGAGTGATGAAGGTTTTCGGATCGTAAAGCTCTGTTGCCAGGGAAGAACGTCCGTTAGAGTAACTGCTAACGGAGTGACGGTACCTGAGAAGAAAGCCCCGGCTAACTACGTGCCAGCAGCCGCGGTAATACGTAGGGGGCAAGCGTTGTCCGGAATTATTGGGCGTAAAGCGCGCGCAGGCGGTCATTTAAGTCTGGTGTTTAAGGCTAGGGCTCAACTCTAGTTCGCACTGGAAACTGGGTGACTTGAGTGCAGAAGAGGAAAGTGGAATTCCACGTGTAGCGGTGAAATGCGTAGAGATGTGGAGGAACACCAGTGGCGAAGGCGACTTTCTGGGCTGTAACTGACGCTGAGGCGCGAAAGCGT…
BQP10.1	2023-04-02	Protein powder - Plant B	10	MacConkey agar with 0.5 mg/L ciprofloxacin	Paenibacillus albilobatus	Paenibacillus	Paenibacillaceae	Positive	GATCGAGGGCGAAGCCTGACGGAGCAACGCCGCGTGAGTGATGAAGGTTTTCGGATCGTAAAGCTCTGTTGCCAGGGAAGAACGTCCGTTAGAGTAACTGCTAACGGAGTGACGGTACCTGAGAAGAAAGCCCCGGCTAACTACGTGCCAGCAGCCGCGGTAATACGTAGGGGGCAAGCGTTGTCCGGAATTATTGGGCGTAAAGCGCGCGCAGGCGGTCATTTAAGTCTGGTGTTTAAGGCTAGGGCTCAACTCTAGTTCGCACTGGAAACTGGGTGACTTGAGTGCAGAAGAGGAAAGTGGAATTCCACGTGTAGCGGTGAAATGCGTAGAGATGTGGAGGAACACCAGTGGCGAAGGCGACTTTCTGGGCTGTAACTGACGCTGAGGCGCGAAAGC…
BQP2.1	2023-04-02	Protein powder - Plant B	2	MacConkey agar with 0.5 mg/L ciprofloxacin	Enterococcus faecium	Enterococcus	Enterococcaceae	Positive	GGATGGACGAAAGTCTGACCGAGCAACGCCGCGTGAGTGAAGAAGGTTTTCGGATCGTAAAACTCTGTTGTTAGAGAAGAACAAGGATGAGAGTAACTGTTCATCCCTTGACGGTATCTAACCAGAAAGCCACGGCTAACTACGTGCCAGCAGCCGCGGTAATACGTAGGTGGCAAGCGTTGTCCGGATTTATTGGGCGTAAAGCGAGCGCAGGCGGTTTCTTAAGTCTGATGTGAAAGCCCCCGGCTCAACCGGGGAGGGTCATTGGAAACTGGGAGACTTGAGTGCAGAAGAGGAGAGTGGAATTCCATGTGTAGCGGTGAAATGCGTAGATATATGGAGGAACACCAGTGGCGAAGGCGGCTCTCTGGTCTGTAACTGACGCTGAGGCTCGAAAGC…
BQP2.2	2023-04-02	Protein powder - Plant B	2	MacConkey agar with 0.5 mg/L ciprofloxacin	Enterococcus faecium	Enterococcus	Enterococcaceae	Positive	TGGAGGGACGAAGTCTGACCGAGCAACGCCGCGTGAGTGAAGAAGGTTTTCGGATCGTAAAACTCTGTTGTTAGAGAAGAACAAGGATGAGAGTAACTGTTCATCCCTTGACGGTATCTAACCAGAAAGCCACGGCTAACTACGTGCCAGCAGCCGCGGTAATACGTAGGTGGCAAGCGTTGTCCGGATTTATTGGGCGTAAAGCGAGCGCAGGCGGTTTCTTAAGTCTGATGTGAAAGCCCCCGGCTCAACCGGGGAGGGTCATTGGAAACTGGGAGACTTGAGTGCAGAAGAGGAGAGTGGAATTCCATGTGTAGCGGTGAAATGCGTAGATATATGGAGGAACACCAGTGGCGAAGGCGGCTCTCTGGTCTGTAACTGACGCTGAGGCTCGAAAGC…
BQP3.1	2023-04-02	Protein powder - Plant B	3	MacConkey agar with 0.5 mg/L ciprofloxacin	Paenibacillus albilobatus	Paenibacillus	Paenibacillaceae	Positive	GATCGAGGGCGAAGCCTGACGGAGCAACGCCGCGTGAGTGATGAAGGTTTTCGGATCGTAAAGCTCTGTTGCCAGGGAAGAACGTCCGTTAGAGTAACTGCTAACGGAGTGACGGTACCTGAGAAGAAAGCCCCGGCTAACTACGTGCCAGCAGCCGCGGTAATACGTAGGGGGCAAGCGTTGTCCGGAATTATTGGGCGTAAAGCGCGCGCAGGCGGTCATTTAAGTCTGGTGTTTAAGGCTAGGGCTCAACTCTAGTTCGCACTGGAAACTGGGTGACTTGAGTGCAGAAGAGGAAAGTGGAATTCCACGTGTAGCGGTGAAATGCGTAGAGATGTGGAGGAACACCAGTGGCGAAGGCGACTTTCTGGGCTGTAACTGACGCTGAGGCGCGAAAGC…
BQP3.2	2023-04-02	Protein powder - Plant B	3	MacConkey agar with 0.5 mg/L ciprofloxacin	Paenibacillus albilobatus	Paenibacillus	Paenibacillaceae	Positive	CGAGGGGCGAAGCCTGACGGAGCAACGCCGCGTGAGTGATGAAGGTTTTCGGATCGTAAAGCTCTGTTGCCAGGGAAGAACGTCCGTTAGAGTAACTGCTAACGGAGTGACGGTACCTGAGAAGAAAGCCCCGGCTAACTACGTGCCAGCAGCCGCGGTAATACGTAGGGGGCAAGCGTTGTCCGGAATTATTGGGCGTAAAGCGCGCGCAGGCGGTCATTTAAGTCTGGTGTTTAAGGCTAGGGCTCAACTCTAGTTCGCACTGGAAACTGGGTGACTTGAGTGCAGAAGAGGAAAGTGGAATTCCACGTGTAGCGGTGAAATGCGTAGAGATGTGGAGGAACACCAGTGGCGAAGGCGACTTTCTGGGCTGTAACTGACGCTGAGGCGCGAAAGCGT…
BQP4.1	2023-04-02	Protein powder - Plant B	4	MacConkey agar with 0.5 mg/L ciprofloxacin	Enterococcus faecalis	Enterococcus	Enterococcaceae	Positive	GAGGGACAAAGTCTGACCGAGCAACGCCGCGTGAGTGAAGAAGGTTTTCGGATCGTAAAACTCTGTTGTTAGAGAAGAACAAGGACGTTAGTAACTGAACGTCCCCTGACGGTATCTAACCAGAAAGCCACGGCTAACTACGTGCCAGCAGCCGCGGTAATACGTAGGTGGCAAGCGTTGTCCGGATTTATTGGGCGTAAAGCGAGCGCAGGCGGTTTCTTAAGTCTGATGTGAAAGCCCCCGGCTCAACCGGGGAGGGTCATTGGAAACTGGGAGACTTGAGTGCAGAAGAGGAGAGTGGAATTCCATGTGTAGCGGTGAAATGCGTAGATATATGGAGGAACACCAGTGGCGAAGGCGGCTCTCTGGTCTGTAACTGACGCTGAGGCTCGAAAGCGT…
BQP4.2	2023-04-02	Protein powder - Plant B	4	MacConkey agar with 0.5 mg/L ciprofloxacin	Paenibacillus albilobatus	Paenibacillus	Paenibacillaceae	Positive	TTCGCATGGGGCGAAGCCTGACGGAGCAACGCCGCGTGAGTGATGAAGGTTTTCGGATCGTAAAGCTCTGTTGCCAGGGAAGAACGTCCGTTAGAGTAACTGCTAACGGAGTGACGGTACCTGAGAAGAAAGCCCCGGCTAACTACGTGCCAGCAGCCGCGGTAATACGTAGGGGGCAAGCGTTGTCCGGAATTATTGGGCGTAAAGCGCGCGCAGGCGGTCATTTAAGTCTGGTGTTTAAGGCTAGGGCTCAACTCTAGTTCGCACTGGAAACTGGGTGACTTGAGTGCAGAAGAGGAAAGTGGAATTCCACGTGTAGCGGTGAAATGCGTAGAGATGTGGAGGAACACCAGTGGCGAAGGCGACTTTCTGGGCTGTAACTGACGCTGAGGCGCGAAA…
BQP5.1	2023-04-02	Protein powder - Plant B	5	MacConkey agar with 0.5 mg/L ciprofloxacin	Enterococcus faecium	Enterococcus	Enterococcaceae	Positive	TGGAGGGAGAAAGTCTGACCGAGCAACGCCGCGTGAGTGAAGAAGGTTTTCGGATCGTAAAACTCTGTTGTTAGAGAAGAACAAGGATGAGAGTAACTGTTCATCCCTTGACGGTATCTAACCAGAAAGCCACGGCTAACTACGTGCCAGCAGCCGCGGTAATACGTAGGTGGCAAGCGTTGTCCGGATTTATTGGGCGTAAAGCGAGCGCAGGCGGTTTCTTAAGTCTGATGTGAAAGCCCCCGGCTCAACCGGGGAGGGTCATTGGAAACTGGGAGACTTGAGTGCAGAAGAGGAGAGTGGAATTCCATGTGTAGCGGTGAAATGCGTAGATATATGGAGGAACACCAGTGGCGAAGGCGGCTCTCTGGTCTGTAACTGACGCTGAGGCTCGAAAGC…
BQP6.1	2023-04-02	Protein powder - Plant B	6	MacConkey agar with 0.5 mg/L ciprofloxacin	Paenibacillus albilobatus	Paenibacillus	Paenibacillaceae	Positive	CTCGATGGGCGAAGCCTGACGGAGCAACGCCGCGTGAGTGATGAAGGTTTTCGGATCGTAAAGCTCTGTTGCCAGGGAAGAACGTCCGTTAGAGTAACTGCTAACGGAGTGACGGTACCTGAGAAGAAAGCCCCGGCTAACTACGTGCCAGCAGCCGCGGTAATACGTAGGGGGCAAGCGTTGTCCGGAATTATTGGGCGTAAAGCGCGCGCAGGCGGTCATTTAAGTCTGGTGTTTAAGGCTAGGGCTCAACTCTAGTTCGCACTGGAAACTGGGTGACTTGAGTGCAGAAGAGGAAAGTGGAATTCCACGTGTAGCGGTGAAATGCGTAGAGATGTGGAGGAACACCAGTGGCGAAGGCGACTTTCTGGGCTGTAACTGACGCTGAGGCGCGAAAGC…
BQP6.2	2023-04-02	Protein powder - Plant B	6	MacConkey agar with 0.5 mg/L ciprofloxacin	Enterococcus faecium	Enterococcus	Enterococcaceae	Positive	GGAGGGACAAGTCTGACCGAGCAACGCCGCGTGAGTGAAGAAGGTTTTCGGATCGTAAAACTCTGTTGTTAGAGAAGAACAAGGATGAGAGTAACTGTTCATCCCTTGACGGTATCTAACCAGAAAGCCACGGCTAACTACGTGCCAGCAGCCGCGGTAATACGTAGGTGGCAAGCGTTGTCCGGATTTATTGGGCGTAAAGCGAGCGCAGGCGGTTTCTTAAGTCTGATGTGAAAGCCCCCGGCTCAACCGGGGAGGGTCATTGGAAACTGGGAGACTTGAGTGCAGAAGAGGAGAGTGGAATTCCATGTGTAGCGGTGAAATGCGTAGATATATGGAGGAACACCAGTGGCGAAGGCGGCTCTCTGGTCTGTAACTGACGCTGAGGCTCGAAAGCGT…
BQP8.1	2023-04-02	Protein powder - Plant B	8	MacConkey agar with 0.5 mg/L ciprofloxacin	Paenibacillus albilobatus	Paenibacillus	Paenibacillaceae	Positive	GATCGAGGGGCGAAGCCTGACGGAGCAACGCCGCGTGAGTGATGAAGGTTTTCGGATCGTAAAGCTCTGTTGCCAGGGAAGAACGTCCGTTAGAGTAACTGCTAACGGAGTGACGGTACCTGAGAAGAAAGCCCCGGCTAACTACGTGCCAGCAGCCGCGGTAATACGTAGGGGGCAAGCGTTGTCCGGAATTATTGGGCGTAAAGCGCGCGCAGGCGGTCATTTAAGTCTGGTGTTTAAGGCTAGGGCTCAACTCTAGTTCGCACTGGAAACTGGGTGACTTGAGTGCAGAAGAGGAAAGTGGAATTCCACGTGTAGCGGTGAAATGCGTAGAGATGTGGAGGAACACCAGTGGCGAAGGCGACTTTCTGGGCTGTAACTGACGCTGAGGCGCGAAAG…
BQP9.1	2023-04-02	Protein powder - Plant B	9	MacConkey agar with 0.5 mg/L ciprofloxacin	Paenibacillus albilobatus	Paenibacillus	Paenibacillaceae	Positive	ATCGATGGGCGAAGCCTGACGGAGCAACGCCGCGTGAGTGATGAAGGTTTTCGGATCGTAAAGCTCTGTTGCCAGGGAAGAACGTCCGTTAGAGTAACTGCTAACGGAGTGACGGTACCTGAGAAGAAAGCCCCGGCTAACTACGTGCCAGCAGCCGCGGTAATACGTAGGGGGCAAGCGTTGTCCGGAATTATTGGGCGTAAAGCGCGCGCAGGCGGTCATTTAAGTCTGGTGTTTAAGGCTAGGGCTCAACTCTAGTTCGCACTGGAAACTGGGTGACTTGAGTGCAGAAGAGGAAAGTGGAATTCCACGTGTAGCGGTGAAATGCGTAGAGATGTGGAGGAACACCAGTGGCGAAGGCGACTTTCTGGGCTGTAACTGACGCTGAGGCGCGAAAGC…
BQP9.2	2023-04-02	Protein powder - Plant B	9	MacConkey agar with 0.5 mg/L ciprofloxacin	Enterococcus faecium	Enterococcus	Enterococcaceae	Positive	CGGATGGGCGAAAGTCTGACCGAGCAACGCCGCGTGAGTGAAGAAGGTTTTCGGATCGTAAAACTCTGTTGTTAGAGAAGAACAAGGATGAGAGTAACTGTTCATCCCTTGACGGTATCTAACCAGAAAGCCACGGCTAACTACGTGCCAGCAGCCGCGGTAATACGTAGGTGGCAAGCGTTGTCCGGATTTATTGGGCGTAAAGCGAGCGCAGGCGGTTTCTTAAGTCTGATGTGAAAGCCCCCGGCTCAACCGGGGAGGGTCATTGGAAACTGGGAGACTTGAGTGCAGAAGAGGAGAGTGGAATTCCATGTGTAGCGGTGAAATGCGTAGATATATGGAGGAACACCAGTGGCGAAGGCGGCTCTCTGGTCTGTAACTGACGCTGAGGCTCGAAAG…
AQC5.1	2023-04-02	Salmon cut-offs - Plant A	5	MacConkey agar with 0.5 mg/L ciprofloxacin	Enterococcus faecalis	Enterococcus	Enterococcaceae	Positive	GATGGGACGAAAGTCTGACCGAGCAACGCCGCGTGAGTGAAGAAGGTTTTCGGATCGTAAAACTCTGTTGTTAGAGAAGAACAAGGACGTTAGTAACTGAACGTCCCCTGACGGTATCTAACCAGAAAGCCACGGCTAACTACGTGCCAGCAGCCGCGGTAATACGTAGGTGGCAAGCGTTGTCCGGATTTATTGGGCGTAAAGCGAGCGCAGGCGGTTTCTTAAGTCTGATGTGAAAGCCCCCGGCTCAACCGGGGAGGGTCATTGGAAACTGGGAGACTTGAGTGCAGAAGAGGAGAGTGGAATTCCATGTGTAGCGGTGAAATGCGTAGATATATGGAGGAACACCAGTGGCGAAGGCGGCTCTCTGGTCTGTAACTGACGCTGAGGCTCGAAAGC…
AQG10.1	2023-04-02	Salmon guts - Plant A	10	MacConkey agar with 0.5 mg/L ciprofloxacin	Enterococcus faecium	Enterococcus	Enterococcaceae	Positive	GGGACGAAAGTCTGACCGAGCAACGCCGCGTGAGTGAAGAAGGTTTTCGGATCGTAAAACTCTGTTGTTAGAGAAGAACAAGGATGAGAGTAACTGTTCATCCCTTGACGGTATCTAACCAGAAAGCCACGGCTAACTACGTGCCAGCAGCCGCGGTAATACGTAGGTGGCAAGCGTTGTCCGGATTTATTGGGCGTAAAGCGAGCGCAGGCGGTTTCTTAAGTCTGATGTGAAAGCCCCCGGCTCAACCGGGGAGGGTCATTGGAAACTGGGAGACTTGAGTGCAGAAGAGGAGAGTGGAATTCCATGTGTAGCGGTGAAATGCGTAGATATATGGAGGAACACCAGTGGCGAAGGCGGCTCTCTGGTCTGTAACTGACGCTGAGGCTCGAAAGCGTG…
AQG10.2	2023-04-02	Salmon guts - Plant A	10	MacConkey agar with 0.5 mg/L ciprofloxacin	Enterococcus faecalis	Enterococcus	Enterococcaceae	Positive	GGGACGAAAGTCTGACCGAGCAACGCCGCGTGAGTGAAGAAGGTTTTCGGATCGTAAAACTCTGTTGTTAGAGAAGAACAAGGACGTTAGTAACTGAACGTCCCCTGACGGTATCTAACCAGAAAGCCACGGCTAACTACGTGCCAGCAGCCGCGGTAATACGTAGGTGGCAAGCGTTGTCCGGATTTATTGGGCGTAAAGCGAGCGCAGGCGGTTTCTTAAGTCTGATGTGAAAGCCCCCGGCTCAACCGGGGAGGGTCATTGGAAACTGGGAGACTTGAGTGCAGAAGAGGAGAGTGGAATTCCATGTGTAGCGGTGAAATGCGTAGATATATGGAGGAACACCAGTGGCGAAGGCGGCTCTCTGGTCTGTAACTGACGCTGAGGCTCGAAAGCGTG…
AQG2.1	2023-04-02	Salmon guts - Plant A	2	MacConkey agar with 0.5 mg/L ciprofloxacin	Enterococcus faecalis	Enterococcus	Enterococcaceae	Positive	AGGGAGAAAGTCTGACCGAGCAACGCCGCGTGAGTGAAGAAGGTTTTCGGATCGTAAAACTCTGTTGTTAGAGAAGAACAAGGACGTTAGTAACTGAACGTCCCCTGACGGTATCTAACCAGAAAGCCACGGCTAACTACGTGCCAGCAGCCGCGGTAATACGTAGGTGGCAAGCGTTGTCCGGATTTATTGGGCGTAAAGCGAGCGCAGGCGGTTTCTTAAGTCTGATGTGAAAGCCCCCGGCTCAACCGGGGAGGGTCATTGGAAACTGGGAGACTTGAGTGCAGAAGAGGAGAGTGGAATTCCATGTGTAGCGGTGAAATGCGTAGATATATGGAGGAACACCAGTGGCGAAGGCGGCTCTCTGGTCTGTAACTGACGCTGAGGCTCGAAAGCGTG…
AQG2.2	2023-04-02	Salmon guts - Plant A	2	MacConkey agar with 0.5 mg/L ciprofloxacin	Enterococcus faecalis	Enterococcus	Enterococcaceae	Positive	GATGGACAAAGTCTGACCGAGCAACGCCGCGTGAGTGAAGAAGGTTTTCGGATCGTAAAACTCTGTTGTTAGAGAAGAACAAGGACGTTAGTAACTGAACGTCCCCTGACGGTATCTAACCAGAAAGCCACGGCTAACTACGTGCCAGCAGCCGCGGTAATACGTAGGTGGCAAGCGTTGTCCGGATTTATTGGGCGTAAAGCGAGCGCAGGCGGTTTCTTAAGTCTGATGTGAAAGCCCCCGGCTCAACCGGGGAGGGTCATTGGAAACTGGGAGACTTGAGTGCAGAAGAGGAGAGTGGAATTCCATGTGTAGCGGTGAAATGCGTAGATATATGGAGGAACACCAGTGGCGAAGGCGGCTCTCTGGTCTGTAACTGACGCTGAGGCTCGAAAGCGT…
AQG3.1	2023-04-02	Salmon guts - Plant A	3	MacConkey agar with 0.5 mg/L ciprofloxacin	Enterococcus faecium	Enterococcus	Enterococcaceae	Positive	AGGGACAAAGTCTGACCGAGCAACGCCGCGTGAGTGAAGAAGGTTTTCGGATCGTAAAACTCTGTTGTTAGAGAAGAACAAGGATGAGAGTAACTGTTCATCCCTTGACGGTATCTAACCAGAAAGCCACGGCTAACTACGTGCCAGCAGCCGCGGTAATACGTAGGTGGCAAGCGTTGTCCGGATTTATTGGGCGTAAAGCGAGCGCAGGCGGTTTCTTAAGTCTGATGTGAAAGCCCCCGGCTCAACCGGGGAGGGTCATTGGAAACTGGGAGACTTGAGTGCAGAAGAGGAGAGTGGAATTCCATGTGTAGCGGTGAAATGCGTAGATATATGGAGGAACACCAGTGGCGAAGGCGGCTCTCTGGTCTGTAACTGACGCTGAGGCTCGAAAGCGTG…
AQG3.2	2023-04-02	Salmon guts - Plant A	3	MacConkey agar with 0.5 mg/L ciprofloxacin	Enterococcus faecalis	Enterococcus	Enterococcaceae	Positive	GAGGGAGAAAGTCTGACCGAGCAACGCCGCGTGAGTGAAGAAGGTTTTCGGATCGTAAAACTCTGTTGTTAGAGAAGAACAAGGACGTTAGTAACTGAACGTCCCCTGACGGTATCTAACCAGAAAGCCACGGCTAACTACGTGCCAGCAGCCGCGGTAATACGTAGGTGGCAAGCGTTGTCCGGATTTATTGGGCGTAAAGCGAGCGCAGGCGGTTTCTTAAGTCTGATGTGAAAGCCCCCGGCTCAACCGGGGAGGGTCATTGGAAACTGGGAGACTTGAGTGCAGAAGAGGAGAGTGGAATTCCATGTGTAGCGGTGAAATGCGTAGATATATGGAGGAACACCAGTGGCGAAGGCGGCTCTCTGGTCTGTAACTGACGCTGAGGCTCGAAAGCGT…
AQG4.1	2023-04-02	Salmon guts - Plant A	4	MacConkey agar with 0.5 mg/L ciprofloxacin	Enterococcus faecium	Enterococcus	Enterococcaceae	Positive	AGGGAGAAAGTCTGACCGAGCAACGCCGCGTGAGTGAAGAAGGTTTTCGGATCGTAAAACTCTGTTGTTAGAGAAGAACAAGGATGAGAGTAACTGTTCATCCCTTGACGGTATCTAACCAGAAAGCCACGGCTAACTACGTGCCAGCAGCCGCGGTAATACGTAGGTGGCAAGCGTTGTCCGGATTTATTGGGCGTAAAGCGAGCGCAGGCGGTTTCTTAAGTCTGATGTGAAAGCCCCCGGCTCAACCGGGGAGGGTCATTGGAAACTGGGAGACTTGAGTGCAGAAGAGGAGAGTGGAATTCCATGTGTAGCGGTGAAATGCGTAGATATATGGAGGAACACCAGTGGCGAAGGCGGCTCTCTGGTCTGTAACTGACGCTGAGGCTCGAAAGCGTG…
AQG5.1	2023-04-02	Salmon guts - Plant A	5	MacConkey agar with 0.5 mg/L ciprofloxacin	Enterococcus faecalis	Enterococcus	Enterococcaceae	Positive	CGGAGGGAGAAAGTCTGACCGAGCAACGCCGCGTGAGTGAAGAAGGTTTTCGGATCGTAAAACTCTGTTGTTAGAGAAGAACAAGGACGTTAGTAACTGAACGTCCCCTGACGGTATCTAACCAGAAAGCCACGGCTAACTACGTGCCAGCAGCCGCGGTAATACGTAGGTGGCAAGCGTTGTCCGGATTTATTGGGCGTAAAGCGAGCGCAGGCGGTTTCTTAAGTCTGATGTGAAAGCCCCCGGCTCAACCGGGGAGGGTCATTGGAAACTGGGAGACTTGAGTGCAGAAGAGGAGAGTGGAATTCCATGTGTAGCGGTGAAATGCGTAGATATATGGAGGAACACCAGTGGCGAAGGCGGCTCTCTGGTCTGTAACTGACGCTGAGGCTCGAAAGC…
AQG6.1	2023-04-02	Salmon guts - Plant A	6	MacConkey agar with 0.5 mg/L ciprofloxacin	Enterococcus faecalis	Enterococcus	Enterococcaceae	Positive	GAGGGAGAAAGTCTGACCGAGCAACGCCGCGTGAGTGAAGAAGGTTTTCGGATCGTAAAACTCTGTTGTTAGAGAAGAACAAGGACGTTAGTAACTGAACGTCCCCTGACGGTATCTAACCAGAAAGCCACGGCTAACTACGTGCCAGCAGCCGCGGTAATACGTAGGTGGCAAGCGTTGTCCGGATTTATTGGGCGTAAAGCGAGCGCAGGCGGTTTCTTAAGTCTGATGTGAAAGCCCCCGGCTCAACCGGGGAGGGTCATTGGAAACTGGGAGACTTGAGTGCAGAAGAGGAGAGTGGAATTCCATGTGTAGCGGTGAAATGCGTAGATATATGGAGGAACACCAGTGGCGAAGGCGGCTCTCTGGTCTGTAACTGACGCTGAGGCTCGAAAGCGT…
AQG6.2	2023-04-02	Salmon guts - Plant A	6	MacConkey agar with 0.5 mg/L ciprofloxacin	Enterococcus faecalis	Enterococcus	Enterococcaceae	Positive	ATGGAGGGAGAAAGTCTGACCGAGCAACGCCGCGTGAGTGAAGAAGGTTTTCGGATCGTAAAACTCTGTTGTTAGAGAAGAACAAGGACGTTAGTAACTGAACGTCCCCTGACGGTATCTAACCAGAAAGCCACGGCTAACTACGTGCCAGCAGCCGCGGTAATACGTAGGTGGCAAGCGTTGTCCGGATTTATTGGGCGTAAAGCGAGCGCAGGCGGTTTCTTAAGTCTGATGTGAAAGCCCCCGGCTCAACCGGGGAGGGTCATTGGAAACTGGGAGACTTGAGTGCAGAAGAGGAGAGTGGAATTCCATGTGTAGCGGTGAAATGCGTAGATATATGGAGGAACACCAGTGGCGAAGGCGGCTCTCTGGTCTGTAACTGACGCTGAGGCTCGAAAG…
AQG7.1	2023-04-02	Salmon guts - Plant A	7	MacConkey agar with 0.5 mg/L ciprofloxacin	Enterococcus faecalis	Enterococcus	Enterococcaceae	Positive	GAGGGAGAAAGTCTGACCGAGCAACGCCGCGTGAGTGAAGAAGGTTTTCGGATCGTAAAACTCTGTTGTTAGAGAAGAACAAGGACGTTAGTAACTGAACGTCCCCTGACGGTATCTAACCAGAAAGCCACGGCTAACTACGTGCCAGCAGCCGCGGTAATACGTAGGTGGCAAGCGTTGTCCGGATTTATTGGGCGTAAAGCGAGCGCAGGCGGTTTCTTAAGTCTGATGTGAAAGCCCCCGGCTCAACCGGGGAGGGTCATTGGAAACTGGGAGACTTGAGTGCAGAAGAGGAGAGTGGAATTCCATGTGTAGCGGTGAAATGCGTAGATATATGGAGGAACACCAGTGGCGAAGGCGGCTCTCTGGTCTGTAACTGACGCTGAGGCTCGAAAGCGT…
AQG8.1	2023-04-02	Salmon guts - Plant A	8	MacConkey agar with 0.5 mg/L ciprofloxacin	Enterococcus faecium	Enterococcus	Enterococcaceae	Positive	TGGAGGGACAAAGTCTGACCGAGCAACGCCGCGTGAGTGAAGAAGGTTTTCGGATCGTAAAACTCTGTTGTTAGAGAAGAACAAGGATGAGAGTAACTGTTCATCCCTTGACGGTATCTAACCAGAAAGCCACGGCTAACTACGTGCCAGCAGCCGCGGTAATACGTAGGTGGCAAGCGTTGTCCGGATTTATTGGGCGTAAAGCGAGCGCAGGCGGTTTCTTAAGTCTGATGTGAAAGCCCCCGGCTCAACCGGGGAGGGTCATTGGAAACTGGGAGACTTGAGTGCAGAAGAGGAGAGTGGAATTCCATGTGTAGCGGTGAAATGCGTAGATATATGGAGGAACACCAGTGGCGAAGGCGGCTCTCTGGTCTGTAACTGACGCTGAGGCTCGAAAGC…
AQG9.1	2023-04-02	Salmon guts - Plant A	9	MacConkey agar with 0.5 mg/L ciprofloxacin	Enterococcus faecalis	Enterococcus	Enterococcaceae	Positive	GGAGGGACAAAGTCTGACCGAGCAACGCCGCGTGAGTGAAGAAGGTTTTCGGATCGTAAAACTCTGTTGTTAGAGAAGAACAAGGACGTTAGTAACTGAACGTCCCCTGACGGTATCTAACCAGAAAGCCACGGCTAACTACGTGCCAGCAGCCGCGGTAATACGTAGGTGGCAAGCGTTGTCCGGATTTATTGGGCGTAAAGCGAGCGCAGGCGGTTTCTTAAGTCTGATGTGAAAGCCCCCGGCTCAACCGGGGAGGGTCATTGGAAACTGGGAGACTTGAGTGCAGAAGAGGAGAGTGGAATTCCATGTGTAGCGGTGAAATGCGTAGATATATGGAGGAACACCAGTGGCGAAGGCGGCTCTCTGGTCTGTAACTGACGCTGAGGCTCGAAAGCG…
AQG9.2	2023-04-02	Salmon guts - Plant A	9	MacConkey agar with 0.5 mg/L ciprofloxacin	Enterococcus faecalis	Enterococcus	Enterococcaceae	Positive	GGATGGAGAAAGTCTGACCGAGCAACGCCGCGTGAGTGAAGAAGGTTTTCGGATCGTAAAACTCTGTTGTTAGAGAAGAACAAGGACGTTAGTAACTGAACGTCCCCTGACGGTATCTAACCAGAAAGCCACGGCTAACTACGTGCCAGCAGCCGCGGTAATACGTAGGTGGCAAGCGTTGTCCGGATTTATTGGGCGTAAAGCGAGCGCAGGCGGTTTCTTAAGTCTGATGTGAAAGCCCCCGGCTCAACCGGGGAGGGTCATTGGAAACTGGGAGACTTGAGTGCAGAAGAGGAGAGTGGAATTCCATGTGTAGCGGTGAAATGCGTAGATATATGGAGGAACACCAGTGGCGAAGGCGGCTCTCTGGTCTGTAACTGACGCTGAGGCTCGAAAGCG…
CEB10.1	2023-04-14	Broiler skin - Plant C	10	MacConkey agar with 2.0 mg/L cefotaxime	Staphylococcus cohnii	Staphylococcus	Staphylococcaceae	Positive	GATGGGCGAAGCCTGACGGAGCAACGCCGCGTGAGTGATGAAGGTCTTCGGATCGTAAAACTCTGTTATTAGGGAAGAAC AAATGTGTAAGTAACTGTGCACGTCTTGACGGTACCTAATCAGAAAGCCACGGCTAACTACGTGCCAGCAGCCGCGGTAA TACGTAGGTGGCAAGCGTTATCCGGAATTATTGGGCGTAAAGCGCGCGTAGGCGGTTTCTTAAGTCTGATGTGAAAGCCC ACGGCTCAACCGTGGAGGGTCATTGGAAACTGGGAAACTTGAGTGCAGAAGAGGAAAGTGGAATTCCATGTGTAGCGGTG AAATGCGCAGAGATATGGAGGAACACCAGTGGCGAAGGCGACTTTCTGGTCTGTAACTGACGCTGATGTGCGAAA…
CEB10.2	2023-04-14	Broiler skin - Plant C	10	MacConkey agar with 2.0 mg/L cefotaxime	Acinetobacter baumannii	Acinetobacter	Moraxellaceae	Negative	AGGTTCTTATGGTTGTCTGCACTTTAAGCGAGGAGGAGGCTACTTTAGTTAATACCTAGGGATAGTGGACGTTACTCGCA GAATAAGCACCGGCTAACTCTGTGCCAGCAACCGCGGTAATACAGAGGGTGCGAGCGTTAATCGGATTTACTGGGCGTAA AGCGTGCGTAGGCGGCTTATTAAGTCGGATGTGAAATCCCCGAGCTTAACTTGGGAATTGCATTCGATACTGGTGAGCTA GAGTATGGGAGAGGATGGTAGAATTCCAGGTGTAGCGGTGAAATGCGTAGAGATCTGGAGGAATACCGATGGCGAAGGCA GCCATCTGGCCTAATACTGACGCTGAGGTACGAAAGCATGGGGAGCAAACAGGATTAGATACCCTGGTAGTCCAT…
CEB1.1	2023-04-14	Broiler skin - Plant C	1	MacConkey agar with 2.0 mg/L cefotaxime	Staphylococcus cohnii	Staphylococcus	Staphylococcaceae	Positive	CCATGGGCGAAGCCTGACGGAGCAACGCCGCGTGAGTGATGAAGGTCTTCGGATCGTAAAACTCTGTTATTAGGGAAGAA CAAATGTGTAAGTAACTGTGCACGTCTTGACGGTACCTAATCAGAAAGCCACGGCTAACTACGTGCCAGCAGCCGCGGTA ATACGTAGGTGGCAAGCGTTATCCGGAATTATTGGGCGTAAAGCGCGCGTAGGCGGTTTCTTAAGTCTGATGTGAAAGCC CACGGCTCAACCGTGGAGGGTCATTGGAAACTGGGAAACTTGAGTGCAGAAGAGGAAAGTGGAATTCCATGTGTAGCGGT GAAATGCGCAGAGATATGGAGGAACACCAGTGGCGAAGGCGACTTTCTGGTCTGTAACTGACGCTGATGTGCGAA…
CEB1.2	2023-04-14	Broiler skin - Plant C	1	MacConkey agar with 2.0 mg/L cefotaxime	Acinetobacter baumannii	Acinetobacter	Moraxellaceae	Negative	AGGAGGAGGCTACTTTAGTTAATACCTAGAGATAGTGGTACGTTACTCGCAGAATAAGCACCGGCTAACTCTGTGCCAGC AACCGCGGTAATACAGAGGGTGCGAGCGTTAATCGGATTTACTGGGCGTAAAGCGTGCGTAGGCGGCTTATTAAGTCGGA TGTGAAATCCCCGAGCTTAACTTGGGAATTGCATTCGATACTGGTGAGCTAGAGTATGGGAGAGGATGGTAGAATTCCAG GTGTAGCGGTGAAATGCGTAGAGATCTGGAGGAATACCGATGGCGAAGGCAGCCATCTGGCCTAATACTGACGCTGAGGT ACGAAAGCATGGGGAGCAAACAGGATTAGATACCCTGGTAGTCCATGCCGTAAACGATGTCTACTAGCCGTTGGG…
CEB2.1	2023-04-14	Broiler skin - Plant C	2	MacConkey agar with 2.0 mg/L cefotaxime	Acinetobacter baumannii	Acinetobacter	Moraxellaceae	Negative	AATGGTGGGAACCCTGATCAGCCATGCCGCGTGTGTGAAGAAGGCCTTATGGTTGTAAAGCACTTTAAGCGAGGAGGAGG CTACTTTAGTTAATACCTAGGGATAGTGGACGTTACTCGCATAATAAGCACCGGCTAACTCTGTGCCAGCAGCCGCGGTA ATACAGAGGGTGCGAGCGTTAATCGGATTTACTGGGCGTAAAGCGTGCGTAGGCGGCTTATTAAGTCGGATGTGAAATCC CCGAGCTTAACTTGGGAATTGCATTCTGATACTGGTGAGCTAGAGTATGGGAGAGGATGGTAGAATTCCAGGTGTAGCGG TGAAATGCGTAGAGATCTGGAGGAATACCGATGGCGAAGGCAGCCATCTGGCCTAATACTGACGCTGAGGTACGA…
CEB2.2	2023-04-14	Broiler skin - Plant C	2	MacConkey agar with 2.0 mg/L cefotaxime	Acinetobacter baumannii	Acinetobacter	Moraxellaceae	Negative	GTAGAATGGGGGGAACCCTGATCCAGCCATGCCGCGTGTGTGAAGAAGGCCTTATGGTTGTAAAGCACTTTAAGCGAGGA GGAGGCTACTTTAGTTAATACCTAGGGATAGTGGACGTTACTCGCAGAATAAGCACCGGCTAACTCTGTGCCAGCAGCCG CGGTAATACAGAGGGTGCGAGCGTTAATCGGATTTACTGGGCGTAAAGCGTGCGTAGGCGGCTTATTAAGTCGGATGTGA AATCCCCGAGCTTAACTTGGGAATTGCATTCGATACTGGTGAGCTAGAGTATGGGAGAGGATGGTAGAATTCCAGGTGTA GCGGTGAAATGCGTAGAGATCTGGAGGAATACCGATGGCGAAGGCAGCCATCTGGCCTAATACTGACGCTGAGGT…
CEB3.1	2023-04-14	Broiler skin - Plant C	3	MacConkey agar with 2.0 mg/L cefotaxime	Staphylococcus cohnii	Staphylococcus	Staphylococcaceae	Positive	CGGTAGCAACGCCGGCGTGAGTGATGAAGGTCTTCGGATCGTAAAACTCTGTTATTAGGGAAGAACAAATGTGTAAGTAA CTGTGCACGTCTTGACGGTACCTAATCAGAAAGCCACGGCTAACTACGTGCCAGCAGCCGCGGTAATACGTAGGTGGCAA GCGTTATCCGGAATTATTGGGCGTAAAGCGCGCGTAGGCGGTTTCTTAAGTCTGATGTGAAAGCCCACGGCTCAACCGTG GAGGGTCATTGGAAACTGGGAAACTTGAGTGCAGAAGAGGAAAGTGGAATTCCATGTGTAGCGGTGAAATGCGCAGAGAT ATGGAGGAACACCAGTGGCGAAGGCGACTTTCTGGTCTGTAACTGACGCTGATGTGCGAAAGCGTGGGGATCAAA…
CEB3.2	2023-04-14	Broiler skin - Plant C	3	MacConkey agar with 2.0 mg/L cefotaxime	Staphylococcus cohnii	Staphylococcus	Staphylococcaceae	Positive	ACGCCTTAAACGATGAGTGCTAAGTGTTATGGGGTTTCCGCCCCTTATTGCTGCAGCTAACGCATTATGCACTCCGCCTG GGGAGTACGACCGCAAGGTTGAAACTCAAAGGAATTGACGGGGACCCGCACAAGCGGTGGAGCATGTGGTTTAATTCGAA GCAACGCGAAGAACCTTACCAAATCTTGACATCCTTTGACAACTCTAGAGATAGAGCCTTCCCCTTCGGGGGACAAAGTG ACAGGTGGTGCATGGTTGTCGTCAGCTCGTGTCATGAGATGTTGGGTTAAGTCCCGCAACGAGCGCAACCCTTAAGCTTA GGTTGCCAGCATTAAGTTGGGGCACTCTAAAGTTGACTGCCGGTGAACAAACCCGGAAGGAAGGTGGGGGATGGA…
CEB4.1	2023-04-14	Broiler skin - Plant C	4	MacConkey agar with 2.0 mg/L cefotaxime	Staphylococcus cohnii	Staphylococcus	Staphylococcaceae	Positive	TAGTGGAAGAACAAATGTGTAAGTAACTGTGCACGTCTTGACGGTACCTAATCAGAAAGCCACGGCTAACTACGTGCCAG CAGCCGCGGTAATACGTAGGTGGCAAGCGTTATCCGGAATTATTGGGCGTAAAGCGCGCGTAGGCGGTTTCTTAAGTCTG ATGTGAAAGCCCACGGCTCAACCGTGGAGGGTCATTGGAAACTGGAGAAACTTGAGTGCAGAAGAGGAAAGTGGAATTCC ATGTGTAGCGGTGAAATGCGCAGAGATATGGAGGAACACCAGTGGCGAAGGCGACTTTCTGGTCTGTAACTGACGCTGAT GTGCGAAAGCGTGGGGATCAAACAGGATTAGATACCCTGGTAGTCCACGCCGTAAACGATGAGTGCTAAGTGTTA…
CEB5.1	2023-04-14	Broiler skin - Plant C	5	MacConkey agar with 2.0 mg/L cefotaxime	Staphylococcus cohnii	Staphylococcus	Staphylococcaceae	Positive	AGTGGAAGAACAAATGTGTAAGTAACTGTGCACGTCTTGACGGTACCTAATCAGAAAGCCACGGCTAACTACGTGCCAGC AGCCGCGGTAATACGTAGGTGGCAAGCGTTATCCGGAATTATTGGGCGTAAAGCGCGCGTAGGCGGTTTCTTAAGTCTGA TGTGAAAGCCCACGGCTCAACCGTGGAGGGTCATTGGAAACTGGGAAACTTGAGTGCAGAAGAGGAAAGTGGAATTCCAT GTGTAGCGGTGAAATGCGCAGAGATATGGAGGAACACCAGTGGCGAAGGCGACTTTCTGGTCTGTAACTGACGCTGATGT GCGAAAGCGTGGGGATCAAACAGGATTAGATACCCTGGTAGTCCACGCCGTAAACGATGAGTGCTAAGTGTTAGG…
CEB5.2	2023-04-14	Broiler skin - Plant C	5	MacConkey agar with 2.0 mg/L cefotaxime	Acinetobacter baumannii	Acinetobacter	Moraxellaceae	Negative	ATCCAGCCATGCCGCGTGTGTGAAGAAGGCCTTATGGTTGTAAAGCACTTTAAGCGAGGAGGAGGCTACTTTAGTTAATA CCTAGGGATAGTGGACGTTACTCGCAGAATAAGCACCGGCTAACTCTGTGCCAGCAGCCGCGGTAATACAGAGGGTGCGA GCGTTAATCGGATTTACTGGGCGTAAAGCGTGCGTAGGCGGCTTATTAAGTCGGATGTGAAATCCCCGAGCTTAACTTGG GAATTGCATTCGATACTGGTGAGCTAGAGTATGGGAGAGGATGGTAGAATTCCAGGTGTAGCGGTGAAATGCGTAGAGAT CTGGAGGAATACCGATGGCGAAGGCAGCCATCTGGCCTAATACTGACGCTGAGGTACGAAAGCATGGGGAGCAAA…
CEB6.1	2023-04-14	Broiler skin - Plant C	6	MacConkey agar with 2.0 mg/L cefotaxime	Staphylococcus cohnii	Staphylococcus	Staphylococcaceae	Positive	GGGCGGACGCCTGACGGAGCAACGCCGCGTGAGTGATGAAGGTCTTCGGATCGTAAAACTCTGTTATTAGGGAAGAACAA ATGTGTAAGTAACTGTGCACGTCTTGACGGTACCTAATCAGAAAGCCACGGCTAACTACGTGCCAGCAGCCGCGGTAATA CGTAGGTGGCAAGCGTTATCCGGAATTATTGGGCGTAAAGCGCGCGTAGGCGGTTTCTTAAGTCTGATGTGAAAGCCCAC GGCTCAACCGTGGAGGGTCATTGGAAACTGGGAAACTTGAGTGCAGAAGAGGAAAGTGGAATTCCATGTGTAGCGGTGAA ATGCGCAGAGATATGGAGGAACACCAGTGGCGAAGGCGACTTTCTGGTCTGTAACTGACGCTGATGTGCGAAAGC…
CEB6.2	2023-04-14	Broiler skin - Plant C	6	MacConkey agar with 2.0 mg/L cefotaxime	Staphylococcus cohnii	Staphylococcus	Staphylococcaceae	Positive	GCAAGCGTTATCCGGAATTATTGGGCGTAAAGCGCGCGTAGGCGGTTTCTTAAGTCTGATGTGAAAGCCCACGGCTCAAC CGTGGAGGGTCATTGGAAACTGGGAAACTTGAGTGCAGAAGAGGAAAGTGGAATTCCATGTGTAGCGGTGAAATGCGCAG AGATATGGAGGAACACCAGTGGCGAAGGCGACTTTCTGGTCTGTAACTGACGCTGATGTGCGAAAGCGTGGGGATCAAAC AGGATTAGATACCCTGGTAGTCCACGCCGTAAACGATGAGTGCTAAGTGTTAGGGGGTTTCCGCCCCTTAGTGCTGCAGC TAACGCATTAAGCACTCCGCCTGGGGAGTACGACCGCAAGGTTGAAACTCAAAGGAATTGACGGGGACCCGCACA…
CEB7.1	2023-04-14	Broiler skin - Plant C	7	MacConkey agar with 2.0 mg/L cefotaxime	Acinetobacter baumannii	Acinetobacter	Moraxellaceae	Negative	CGCGAGGAGGAGGCTACTTTAGTTAATACCTAGAGATAGTGGACGTTACTCGCAGAATAAGCACCGGCTAACTCTGTGCC AGCAGCCGCGGTAATACAGAGGGTGCGAGCGTTAATCGGATTTACTGGGCGTAAAGCGTGCGTAGGCGGCTTATTAAGTC GGATGTGAAATCCCCGAGCTTAACTTGGGAATTGCATTCGATACTGGTGAGCTAGAGTATGGGAGAGGATGGTAGAATTC CAGGTGTAGCGGTGAAATGCGTAGAGATCTGGAGGAATACCGATGGCGAAGGCAGCCATCTGGCCTAATACTGACGCTGA GGTACGAAAGCATGGGGAGCAAACAGGATTAGATACCCTGGTAGTCCATGCCGTAAACGATGTCTACTAGCCGTT…
CEB7.2	2023-04-14	Broiler skin - Plant C	7	MacConkey agar with 2.0 mg/L cefotaxime	Acinetobacter baumannii	Acinetobacter	Moraxellaceae	Negative	ATAGTGGACGTTACTCGCATAATAAGCACCGGCTAACTCTGTGCCAGCAGCCGCGGTAATACAGAGGGTGCGAGCGTTAA TCGGATTTACTGGGCGTAAAGCGTGCGTAGGCGGCTTATTAAGTCGGATGTGAAATCCCCGAGCTTAACTTGGGAATTGC ATTCGATACTGGTGAGCTAGAGTATGGGAGAGGATGGTAGAATTCCAGGTGTAGCGGTGAAATGCGTAGAGATCTGGAGG AATACCGATGGCGAAGGCAGCCATCTGGCCTAATACTGACGCTGAGGTACGAAAGCATGGGGAGCAAACAGGATTAGATA CCCTGGTAGTCCATGCCGTAAACGATGTCTACTAGCCGTTGGGGCCTTTGAGGCTTTAGTGGCGCAGCTAACGCG…
CEB8.1	2023-04-14	Broiler skin - Plant C	8	MacConkey agar with 2.0 mg/L cefotaxime	Acinetobacter baumannii	Acinetobacter	Moraxellaceae	Negative	GGGGAACCCTGAATCCAGCCATGCCGCGTGTGTGAAGAAGGCCTTATGGTTGTAAAGCACTTTAAGCCGAGGAGGAGGCT ACTCTAGTTAATACCTAGGGATAGTGGACGTTACTCGCAGAATAAGCACCGGCTAACTCTGTGCCAGCAGCCGCGGTAAT ACAGAGGGTGCGAGCGTTAATCGGATTTACTGGGCGTAAAGCGTGCGTAGGCGGCTTATTAAGTCGGATGTGAAATCCCC GAGCTTAACTTGGGAATTGCATTCGATACTGGTGAGCTAGAGTATGGGAGAGGATGGTAGAATTCCAGGTGTAGCGGTGA AATGCGTAGAGATCTGGAGGAATACCGATGGCGAAGGCAGCCATCTGGCCTAATACTGACGCTGAGGTACGAAAG…
CEB8.2	2023-04-14	Broiler skin - Plant C	8	MacConkey agar with 2.0 mg/L cefotaxime	Staphylococcus cohnii	Staphylococcus	Staphylococcaceae	Positive	TAGGGAAGAACAAATGTGTAAGTAACTGTGCACGTCTTGACGGTACCTAATCAGAAAGCCACGGCTAACTACGTGCCAGC AGCCGCGGTAATACGTAGGTGGCAAGCGTTATCCGGAATTATTGGGCGTAAAGCGCGCGTAGGCGGTTTCTTAAGTCTGA TGTGAAAGCCCACGGCTCAACCGTGGAGGGTCATTGGAAACTGGGAAACTTGAGTGCAGAAGAGGAAAGTGGAATTCCAT GTGTAGCGGTGAAATGCGCAGAGATATGGAGGAACACCAGTGGCGAAGGCGACTTTCTGGTCTGTAACTGACGCTGATGT GCGAAAGCGTGGGGATCAAACAGGATTAGATACCCTGGTAGTCCACGCCGTAAACGATGAGTGCTAAGTGTTAGG…
CEB9.1	2023-04-14	Broiler skin - Plant C	9	MacConkey agar with 2.0 mg/L cefotaxime	Enterococcus gallinarum	Enterococcus	Enterococcaceae	Positive	ACCGAGTCAACGCCGCGTGAGTGAAGAAGGTTTTCGGATCGTAAAACTCTGTTGTTAGAGAAGAACAAGGATGAGAGTAG AACGTTCATCCCTTGACGGTATCTAACCAGAAAGCCACGGCTAACTACGTGCCAGCAGCCGCGGTAATACGTAGGTGGCA AGCGTTGTCCGGATTTATTGGGCGTAAAGCGAGCGCAGGCGGTTTCTTAAGTCTGATGTGAAAGCCCCCGGCTCAACCGG GGAGGGTCATTGGAAACTGGGAGACTTGAGTGCAGAAGAGGAGAGTGGAATTCCATGTGTAGCGGTGAAATGCGTAGATA TATGGAGGAACACCAGTGGCGAAGGCGGCTCTCTGGTCTGTAACTGACGCTGAGGCTCGAAAGCGTGGGGAGCGA…
CEB9.2	2023-04-14	Broiler skin - Plant C	9	MacConkey agar with 2.0 mg/L cefotaxime	Staphylococcus cohnii	Staphylococcus	Staphylococcaceae	Positive	AGGGCGAAGGCCTGACGGAGCAACGCCGCGTGAGTGATGAAGGTCTTCGGATCGTAAAACTCTGTTATTAGGGAAGAACA AATGTGTAAGTAACTGTGCACGTCTTGACGGTACCTAATCAGAAAGCCACGGCTAACTACGTGCCAGCAGCCGCGGTAAT ACGTAGGTGGCAAGCGTTATCCGGAATTATTGGGCGTAAAGCGCGCGTAGGCGGTTTCTTAAGTCTGATGTGAAAGCCCA CGGCTCAACCGTGGAGGGTCATTGGAAACTGGGAAACTTGAGTGCAGAAGAGGAAAGTGGAATTCCATGTGTAGCGGTGA AATGCGCAGAGATATGGAGGAACACCAGTGGCGAAGGCGACTTTCTGGTCTGTAACTGACGCTGATGTGCGAAAG…
CEW10.1	2023-04-14	Wastewater - Spot sample - Plant C	10	MacConkey agar with 2.0 mg/L cefotaxime	Pseudomonas aeruginosa	Pseudomonas	Pseudomonadaceae	Negative	GTGCGATGCCTGATCCAGCCATGCCGCGTGTGTGAAGAAGGTCTTCGGATTGTAAAGCACTTTAAGTTGGGAGGAAGGGC AGTAAGTTAATACCTTGCTGTTTTGACGTTACCAACAGAATAAGCACCGGCTAACTTCGTGCCAGCAGCCGCGGTAATAC GAAGGGTGCAAGCGTTAATCGGAATTACTGGGCGTAAAGCGCGCGTAGGTGGTTCAGCAAGTTGGATGTGAAAGCCCCGG GCTCAACCTGGGAATTGCATCCAAAACTACTGAGCTAGAGTACGGTAGAGGGTGGTGGAATTTCCTGTGTAGCGGTGAAA TGCGTAGATATAGGAAGGAACACCAGTGGCGAAGGCGACCACCTGGACTGATACTGACACTGAGGTGCGAAAGCG…
CEW10.2	2023-04-14	Wastewater - Spot sample - Plant C	10	MacConkey agar with 2.0 mg/L cefotaxime	Acinetobacter baumannii	Acinetobacter	Moraxellaceae	Negative	CTGGATCCAGCCATGCCGCGTGTGTGAAGAAGGCCTTATGGTTGTAAAGCACTTTAAGCGAGGAGGAGGCTACTTTAGTT AATACCTAGAGATAGTGGACGTTACTCGCAGAATAAGCACCGGCTAACTCTGTGCCAGCAGCCGCGGTAATACAGAGGGT GCGAGCGTTAATCGGATTTACTGGGCGTAAAGCGTGCGTAGGCGGCTTATTAAGTCGGATGTGAAATCCCCGAGCTTAAC TTGGGAATTGCATTCGATACTGGTGAGCTAGAGTATGGGAGAGGATGGTAGAATTCCAGGTGTAGCGGTGAAATGCGTAG AGATCTGGAGGAATACCGATGGCGAAGGCAGCCATCTGGCCTAATACTGACGCTGAGGTACGAAAGCATGGGGAG…
CEW1.1	2023-04-14	Wastewater - Spot sample - Plant C	1	MacConkey agar with 2.0 mg/L cefotaxime	Kurthia gibsonii	Kurthia	Caryophanaceae	Positive	ATCATGGAACGAAAGTTCTGATGGAAGCAACGCCGCGCTGCAGTGATGAAGGTTTTCGGATCGTAAAACTCTGTTGTAAG GGAAGAACAAGTACGTTAGGAAATGAACGTACCTTGACGGTACCTTATTAGAAAGCCACGGCTAACTACGTGCCAGCAGC CGCGGTAATACGTAGGTGGCAAGCGTTGTCCGGATTTATTGGGCGTAAAGCGCGCGCAGGTGGTTTCTTAAGTCTGATGT GAAAGCCCACGGCTCAACCGTGGAGGGTCATTGGAAACTGGGGAACTTGAGTGCAGAAGAGGATAGTGGAATTCCAAGTG TAGCGGTGAAATGCGTAGAGATTTGGAGGAACACCAGTGGCGAAGGCGACTGTCTGGTCTGTAACTGACACTGAG…
CEW1.2	2023-04-14	Wastewater - Spot sample - Plant C	1	MacConkey agar with 2.0 mg/L cefotaxime	Kurthia gibsonii	Kurthia	Caryophanaceae	Positive	TTGGACGAAAGTCTGATGGAGCAACGCCGCGTGAGTGATGAAGGTTTTCGGATCGTAAAACTCTGTTGTAAGGGAAGAAC AAGTACGTTAGGAAATGAACGTACCTTGACGGTACCTTATTAGAAAGCCACGGCTAACTACGTGCCAGCAGCCGCGGTAA TACGTAGGTGGCAAGCGTTGTCCGGATTTATTGGGCGTAAAGCGCGCGCAGGTGGTTTCTTAAGTCTGATGTGAAAGCCC ACGGCTCAACCGTGGAGGGTCATTGGAAACTGGGGAACTTGAGTGCAGAAGAGGATAGTGGAATTCCAAGTGTAGCGGTG AAATGCGTAGAGATTTGGAGGAACACCAGTGGCGAAGGCGACTGTCTGGTCTGTAACTGACACTGAGGCGCGAAA…
CEW2.1	2023-04-14	Wastewater - Spot sample - Plant C	2	MacConkey agar with 2.0 mg/L cefotaxime	Kurthia gibsonii	Kurthia	Caryophanaceae	Positive	CAGAAAGGTCTGAATGGAGCAACGCCGCGTGAGTGATGAAGGTTTTCGGATCGTAAAACTCTGTTGTAAGGGAAGAACAA GTACGTTAGGCAAATGAACGTACCTTGACGGTACCTTATTAGAAAGCCACGGCTAACTACGTGCCAGCAGCCGCGGTAAT ACGTAGGTGGCAAGCGTTGTCCGGATTTATTGGGCGTAAAGCGCGCGCAGGTGGTTTCTTAAGTCTGATGTGAAAGCCCA CGGCTCAACCGTGGAGGGTCATTGGAAACTGGGGAACTTGAGTGCAGAAGAGGATAGTGGAATTCCAAGTGTAGCGGTGA AATGCGTAGAGATTTGGAGGAACACCAGTGGCGAAGGCGACTGTCTGGTCTGTAACTGACACTGAGGCGCGAAAG…
CEW2.2	2023-04-14	Wastewater - Spot sample - Plant C	2	MacConkey agar with 2.0 mg/L cefotaxime	Acinetobacter baumannii	Acinetobacter	Moraxellaceae	Negative	AATGGGGGGAACCCTGATCCAGCCATGCCGCGTGTGTGAAGAAGGCCTTATGGTTGTAAAGCACTTTAAGCGAGGAGGAG GCTACTTTAGTTAATACCTAGGGATAGTGGACGTTACTCGCAGAATAAGCACCGGCTAACTCTGTGCCAGCAGCCGCGGT AATACAGAGGGTGCGAGCGTTAATCGGATTTACTGGGCGTAAAGCGTGCGTAGGCGGCTTATTAAGTCGGATGTGAAATC CCCGAGCTTAACTTGGGAATTGCATTCGATACTGGTGAGCTAGAGTATGGGAGAGGATGGTAGAATTCCAGGTGTAGCGG TGAAATGCGTAGAGATCTGGAGGAATACCGATGGCGAAGGCAGCCATCTGGCCTAATACTGACGCTGAGGTACGA…
CEW3.1	2023-04-14	Wastewater - Spot sample - Plant C	3	MacConkey agar with 2.0 mg/L cefotaxime	Acinetobacter baumannii	Acinetobacter	Moraxellaceae	Negative	ATGGGGGGAACCCTGATCCAGCCATGCCGCGTGTGTGAAGAAGGCCTTATGGTTGTAAAGCACTTTAAGCGAGGAGGAGG CTACTTTAGTTAATACCTAGAGATAGTGGACGTTACTCGCAGAATAAGCACCGGCTAACTCTGTGCCAGCAGCCGCGGTA ATACAGAGGGTGCGAGCGTTAATCGGATTTACTGGGCGTAAAGCGTGCGTAGGCGGCTTATTAAGTCGGATGTGAAATCC CCGAGCTTAACTTGGGAATTGCATTCGATACTGGTGAGCTAGAGTATGGGAGAGGATGGTAGAATTCCAGGTGTAGCGGT GAAATGCGTAGAGATCTGGAGGAATACCGATGGCGAAGGCAGCCATCTGGCCTAATACTGACGCTGAGGTACGAA…
CEW3.2	2023-04-14	Wastewater - Spot sample - Plant C	3	MacConkey agar with 2.0 mg/L cefotaxime	Kurthia gibsonii	Kurthia	Caryophanaceae	Positive	ACGAAAGTCTGATGGAGCACGCCGCGTGAGTGATGAAGGTTTTCGGATCGTAAAACTCTGTTGTAAGGGAAGAACAAGTA CGTTAGGAAATGAACGTACCTTGACGGTACCTTATTAGAAAGCCACGGCTAACTACGTGCCAGCAGCCGCGGTAATACGT AGGTGGCAAGCGTTGTCCGGATTTATTGGGCGTAAAGCGCGCGCAGGTGGTTTCTTAAGTCTGATGTGAAAGCCCACGGC TCAACCGTGGAGGGTCATTGGAAACTGGGGAACTTGAGTGCAGAAGAGGATAGTGGAATTCCAAGTGTAGCGGTGAAATG CGTAGAGATTTGGAGGAACACCAGTGGCGAAGGCGACTGTCTGGTCTGTAACTGACACTGAGGCGCGAAAGCGTG…
CEW4.1	2023-04-14	Wastewater - Spot sample - Plant C	4	MacConkey agar with 2.0 mg/L cefotaxime	Kurthia gibsonii	Kurthia	Caryophanaceae	Positive	TGGACGAAAGTCTGATGGAGCAACGCCGCGTGAGTGATGAAGGTTTTCGGATCGTAAAACTCTGTTGTAAGGGAAGAACA AGTACGTTAGGAAATGAACGTACCTTGACGGTACCTTATTAGAAAGCCACGGCTAACTACGTGCCAGCAGCCGCGGTAAT ACGTAGGTGGCAAGCGTTGTCCGGATTTATTGGGCGTAAAGCGCGCGCAGGTGGTTTCTTAAGTCTGATGTGAAAGCCCA CGGCTCAACCGTGGAGGGTCATTGGAAACTGGGGAACTTGAGTGCAGAAGAGGATAGTGGAATTCCAAGTGTAGCGGTGA AATGCGTAGAGATTTGGAGGAACACCAGTGGCGAAGGCGACTGTCTGGTCTGTAACTGACACTGAGGCGCGAAAG…
CEW4.2	2023-04-14	Wastewater - Spot sample - Plant C	4	MacConkey agar with 2.0 mg/L cefotaxime	Kurthia gibsonii	Kurthia	Caryophanaceae	Positive	TCATGGGACGAAGTCTGATGGGAGCAACGCCGCGTGAGTGATGAAGGTTTTCGGATCGTAAAACTCTGTTGTAAGGGAAG AACAAGTACGTTAGGAAATGAACGTACCTTGACGGTACCTTATTAGAAAGCCACGGCTAACTACGTGCCAGCAGCCGCGG TAATACGTAGGTGGCAAGCGTTGTCCGGATTTATTGGGCGTAAAGCGCGCGCAGGTGGTTTCTTAAGTCTGATGTGAAAG CCCACGGCTCAACCGTGGAGGGTCATTGGAAACTGGGGAACTTGAGTGCAGAAGAGGATAGTGGAATTCCAAGTGTAGCG GTGAAATGCGTAGAGATTTGGAGGAACACCAGTGGCGAAGGCGACTGTCTGGTCTGTAACTGACACTGAGGCGCG…
CEW5.1	2023-04-14	Wastewater - Spot sample - Plant C	5	MacConkey agar with 2.0 mg/L cefotaxime	Kurthia gibsonii	Kurthia	Caryophanaceae	Positive	AAGTGTGAAGAACAAGTACGTTAGGAAATGAACGTACCTTGACGGTACCTTATTAGAAAGCCACGGCTAACTACGTGCCA ACAGCCGCGGTAATACGTAGGTGGCAAGCGTTGTCCGGATTTATTGGGCGTAAAGCGCGCGCAGGTGGTTTCTTAAGTCT GATGTGAAAGCCCACGGCTCAACCGTGGAGGGTCATTGGAAACTGGGGAACTTGAGTGCAGAAGAGGATAGTGGAATTCC AAGTGTAGCGGTGAAATGCGTAGAGATTTGGAGGAACACCAGTGGCGAAGGCGACTGTCTGGTCTGTAACTGACACTGAG GCGCGAAAGCGTGGGGAGCAAACAGGATTAGATACCCTGGTAGTCCACGCCGTAAACGATGAGTGCTAAGTGTTA…
CEW5.2	2023-04-14	Wastewater - Spot sample - Plant C	5	MacConkey agar with 2.0 mg/L cefotaxime	Acinetobacter baumannii	Acinetobacter	Moraxellaceae	Negative	AATCCAAGCCATGCCGCGCGTGTGAAGAAGGCCTTATGGTTGTAAAGCACTTTAAGCGAGGAGGAGGCTACTTTAGTTAA TACCTAGAGATAGTGGACGTTACTCGCAGAATAAGCACCGGCTAACTCTGTGCCAGCAGCCGCGGTAATACAGAGGGTGC GAGCGTTAATCGGATTTACTGGGCGTAAAGCGTGCGTAGGCGGCTTATTAAGTCGGATGTGAAATCCCCGAGCTTAACTT GGGAATTGCATTCGATACTGGTGAGCTAGAGTATGGGAGAGGATGGTAGAATTCCAGGTGTAGCGGTGAAATGCGTAGAG ATCTGGAGGAATACCGATGGCGAAGGCAGCCATCTGGCCTAATACTGACGCTGAGGTACGAAAGCATGGGGAGCA…
CEW6.1	2023-04-14	Wastewater - Spot sample - Plant C	6	MacConkey agar with 2.0 mg/L cefotaxime	Enterococcus faecium	Enterococcus	Enterococcaceae	Positive	GATGGCGACGTCTGACCGAGCAACGCCGCGTGAGTGAAGAAGGTTTTCGGATCGTAAAACTCTGTTGTTAGAGAAGAACA AGGATGAGAGTAACTGTTCATCCCTTGACGGTATCTAACCAGAAAGCCACGGCTAACTACGTGCCAGCAGCCGCGGTAAT ACGTAGGTGGCAAGCGTTGTCCGGATTTATTGGGCGTAAAGCGAGCGCAGGCGGTTTCTTAAGTCTGATGTGAAAGCCCC CGGCTCAACCGGGGAGGGTCATTGGAAACTGGGAGACTTGAGTGCAGAAGAGGAGAGTGGAATTCCATGTGTAGCGGTGA AATGCGTAGATATATGGAGGAACACCAGTGGCGAAGGCGGCTCTCTGGTCTGTAACTGACGCTGAGGCTCGAAAG…
CEW6.2	2023-04-14	Wastewater - Spot sample - Plant C	6	MacConkey agar with 2.0 mg/L cefotaxime	Kurthia gibsonii	Kurthia	Caryophanaceae	Positive	TCATGGGACGAAGTCTGATGGAGCAACGCCGCGTGAGTGATGAAGGTTTTCGGATCGTAAAACTCTGTTGTAAGGGAAGA ACAAGTACGTTAGGAAATGAACGTACCTTGACGGTACCTTATTAGAAAGCCACGGCTAACTACGTGCCAGCAGCCGCGGT AATACGTAGGTGGCAAGCGTTGTCCGGATTTATTGGGCGTAAAGCGCGCGCAGGTGGTTTCTTAAGTCTGATGTGAAAGC CCACGGCTCAACCGTGGAGGGTCATTGGAAACTGGGGAACTTGAGTGCAGAAGAGGATAGTGGAATTCCAAGTGTAGCGG TGAAATGCGTAGAGATTTGGAGGAACACCAGTGGCGAAGGCGACTGTCTGGTCTGTAACTGACACTGAGGCGCGA…
CEW7.1	2023-04-14	Wastewater - Spot sample - Plant C	7	MacConkey agar with 2.0 mg/L cefotaxime	Acinetobacter baumannii	Acinetobacter	Moraxellaceae	Negative	AGGGGAACCCTGCATCCAGCCATGCCGCGTGTGTGAAGAAGGCCTTATGGTTGTAAAGCACTTTAAGCGAGGAGGAGGCT ACTTTAGTTAATACCTAGAGATAGTGGACGTTACTCGCAGAATAAGCACCGGCTAACTCTGTGCCAGCAGCCGCGGTAAT ACAGAGGGTGCGAGCGTTAATCGGATTTACTGGGCGTAAAGCGTGCGTAGGCGGCTTATTAAGTCGGATGTGAAATCCCC GAGCTTAACTTGGGAATTGCATTCGATACTGGTGAGCTAGAGTATGGGAGAGGATGGTAGAATTCCAGGTGTAGCGGTGA AATGCGTAGAGATCTGGAGGAATACCGATGGCGAAGGCAGCCATCTGGCCTAATACTGACGCTGAGGTACGAAAG…
CEW7.2	2023-04-14	Wastewater - Spot sample - Plant C	7	MacConkey agar with 2.0 mg/L cefotaxime	Acinetobacter baumannii	Acinetobacter	Moraxellaceae	Negative	TAGAATGGGGGGAACCTGATCCAGCCATGCCGCGTGTGTGAAGAAGGCCTTATGGTTGTAAAGCACTTTAAGCGAGGAGG AGGCTACTTTAGTTAATACCTAGAGATAGTGGACGTTACTCGCAGAATAAGCACCGGCTAACTCTGTGCCAGCAGCCGCG GTAATACAGAGGGTGCGAGCGTTAATCGGATTTACTGGGCGTAAAGCGTGCGTAGGCGGCTTATTAAGTCGGATGTGAAA TCCCCGAGCTTAACTTGGGAATTGCATTCGATACTGGTGAGCTAGAGTATGGGAGAGGATGGTAGAATTCCAGGTGTAGC GGTGAAATGCGTAGAGATCTGGAGGAATACCGATGGCGAAGGCAGCCATCTGGCCTAATACTGACGCTGAGGTAC…
CEW8.1	2023-04-14	Wastewater - Spot sample - Plant C	8	MacConkey agar with 2.0 mg/L cefotaxime	Kurthia gibsonii	Kurthia	Caryophanaceae	Positive	TCATGGACGAAGTCTGATGGAGCAACGCCGCGTGAGTGATGAAGGTTTTCGGATCGTAAAACTCTGTTGTAAGGGAAGAA CAAGTACGTTAGGAAATGAACGTACCTTGACGGTACCTTATTAGAAAGCCACGGCTAACTACGTGCCAGCAGCCGCGGTA ATACGTAGGTGGCAAGCGTTGTCCGGATTTATTGGGCGTAAAGCGCGCGCAGGTGGTTTCTTAAGTCTGATGTGAAAGCC CACGGCTCAACCGTGGAGGGTCATTGGAAACTGGGGAACTTGAGTGCAGAAGAGGATAGTGGAATTCCAAGTGTAGCGGT GAAATGCGTAGAGATTTGGAGGAACACCAGTGGCGAAGGCGACTGTCTGGTCTGTAACTGACACTGAGGCGCGAA…
CEW8.2	2023-04-14	Wastewater - Spot sample - Plant C	8	MacConkey agar with 2.0 mg/L cefotaxime	Acinetobacter baumannii	Acinetobacter	Moraxellaceae	Negative	TAGAATGGGGGGAACCCTGATCCAGCCATGCCGCGTGTGTGAAGAAGGCCTTATGGTTGTAAAGCACTTTAAGCGAGGAG GAGGCTACTTTAGTTAATACCTAGAGATAGTGGACGTTACTCGCAGAATAAGCACCGGCTAACTCTGTGCCAGCAGCCGC GGTAATACAGAGGGTGCGAGCGTTAATCGGATTTACTGGGCGTAAAGCGTGCGTAGGCGGCTTATTAAGTCGGATGTGAA ATCCCCGAGCTTAACTTGGGAATTGCATTCGATACTGGTGAGCTAGAGTATGGGAGAGGATGGTAGAATTCCAGGTGTAG CGGTGAAATGCGTAGAGATCTGGAGGAATACCGATGGCGAAGGCAGCCATCTGGCCTAATACTGACGCTGAGGTA…
CEW9.1	2023-04-14	Wastewater - Spot sample - Plant C	9	MacConkey agar with 2.0 mg/L cefotaxime	Enterococcus faecium	Enterococcus	Enterococcaceae	Positive	GCATGGCGAAGTCTGACCGAGCAACGCCGCGTGAGTGAAGAAGGTTTTCGGATCGTAAAACTCTGTTGTTAGAGAAGAAC AAGGATGAGAGTAACTGTTCATCCCTTGACGGTATCTAACCAGAAAGCCACGGCTAACTACGTGCCAGCAGCCGCGGTAA TACGTAGGTGGCAAGCGTTGTCCGGATTTATTGGGCGTAAAGCGAGCGCAGGCGGTTTCTTAAGTCTGATGTGAAAGCCC CCGGCTCAACCGGGGAGGGTCATTGGAAACTGGGAGACTTGAGTGCAGAAGAGGAGAGTGGAATTCCATGTGTAGCGGTG AAATGCGTAGATATATGGAGGAACACCAGTGGCGAAGGCGGCTCTCTGGTCTGTAACTGACGCTGAGGCTCGAAA…
CEW9.2	2023-04-14	Wastewater - Spot sample - Plant C	9	MacConkey agar with 2.0 mg/L cefotaxime	Acinetobacter baumannii	Acinetobacter	Moraxellaceae	Negative	ATGAATGGGGGGAACCTGATCCAGCCATGCCGCGTGTGTGAAGAAGGCCTTATGGTTGTAAAGCACTTTAAGCGAGGAGG AGGCTACTTTAGTTAATACCTAGAGATAGTGGACGTTACTCGCAGAATAAGCACCGGCTAACTCTGTGCCAGCAGCCGCG GTAATACAGAGGGTGCGAGCGTTAATCGGATTTACTGGGCGTAAAGCGTGCGTAGGCGGCTTATTAAGTCGGATGTGAAA TCCCCGAGCTTAACTTGGGAATTGCATTCGATACTGGTGAGCTAGAGTATGGGAGAGGATGGTAGAATTCCAGGTGTAGC GGTGAAATGCGTAGAGATCTGGAGGAATACCGATGGCGAAGGCAGCCATCTGGCCTAATACTGACGCTGAGGTAC…
CES10.1	2023-04-14	Sludge - Plant C	10	MacConkey agar with 2.0 mg/L cefotaxime	Acinetobacter baumannii	Acinetobacter	Moraxellaceae	Negative	GAAACCTGATCCAGCCATGCCGCGTGTGTGAAGAAGGCCTTATGGTTGTAAAGCACTTTAAGCGAGGAGGAGGCTACTTT AGTTAATACCTAGAGATAGTGGACGTTACTCGCAGAATAAGCACCGGCTAACTCTGTGCCAGCAGCCGCGGTAATACAGA GGGTGCGAGCGTTAATCGGATTTACTGGGCGTAAAGCGTGCGTAGGCGGCTTATTAAGTCGGATGTGAAATCCCCGAGCT TAACTTGGGAATTGCATTCGATACTGGTGAGCTAGAGTATGGGAGAGGATGGTAGAATTCCAGGTGTAGCGGTGAAATGC GTAGAGATCTGGAGGAATACCGATGGCGAAGGCAGCCATCTGGCCTAATACTGACGCTGAGGTACGAAAGCATGG…
CES10.2	2023-04-14	Sludge - Plant C	10	MacConkey agar with 2.0 mg/L cefotaxime	Pseudomonas aeruginosa	Pseudomonas	Pseudomonadaceae	Negative	GGCGAAGCCTGATCCAGCCATGCCGCGTGTGTGAAGAAGGTCTTCGGATTGTAAAGCACTTTAAGTTGGGAGGAAGGGCA GTAAGTTAATACCTTGCTGTTTTGACGTTACCAACAGAATAAGCACCGGCTAACTTCGTGCCAGCAGCCGCGGTAATACG AAGGGTGCAAGCGTTAATCGGAATTACTGGGCGTAAAGCGCGCGTAGGTGGTTCAGCAAGTTGGATGTGAAATCCCCGGG CTCAACCTGGGAACTGCATCCAAAACTACTGAGCTAGAGTACGGTAGAGGGTGGTGGAATTTCCTGTGTAGCGGTGAAAT GCGTAGATATAGGAAGGAACACCAGTGGCGAAGGCGACCACCTGGACTGATACTGACACTGAGGTGCGAAAGCGT…
CES1.1	2023-04-14	Sludge - Plant C	1	MacConkey agar with 2.0 mg/L cefotaxime	Pseudomonas aeruginosa	Pseudomonas	Pseudomonadaceae	Negative	GAATGGCGAAGCCTGATCCAGCCATGCCGCGTGTGTGAAGAAGGTCTTCGGATTGTAAAGCACTTTAAGTTGGGAGGAAG GGCAGTAAGTTAATACCTTGCTGTTTTGACGTTACCAACAGAATAAGCACCGGCTAACTTCGTGCCAGCAGCCGCGGTAA TACGAAGGGTGCAAGCGTTAATCGGAATTACTGGGCGTAAAGCGCGCGTAGGTGGTTCAGCAAGTTGGATGTGAAATCCC CGGGCTCAACCTGGGAACTGCATCCAAAACTACTGAGCTAGAGTACGGTAGAGGGTGGTGGAATTTCCTGTGTAGCGGTG AAATGCGTAGATATAGGAAGGAACACCAGTGGCGAAGGCGACCACCTGGACTGATACTGACACTGAGGTGCGAAA…
CES1.2	2023-04-14	Sludge - Plant C	1	MacConkey agar with 2.0 mg/L cefotaxime	Citrobacter freundii	Citrobacter	Enterobacteriaceae	Negative	ACCGCCGCCTGATGCAGCCATGCCGCGTGTATGAAGAAGGCCTTCGGGTTGTAAAGTACTTTCAGGCGAGGAGGAAGGCG TTGTGGTTAATAACCGCACCGATTGACGTTACTCGCAGAAGAAGCACCGGCTAACTCCGTGCCAGCAGCCGCGGTAATAC GGAGGGTGCAAGCGTTAATCGGAATTACTGGGCGTAAAGCGCACGCAGGCGGTCTGTCAAGTCGGATGTGAAATCCCCGG GCTCAACCTGGGAACTGCATCCGAAACTGGCAGGCTAGAGTCTTGTAGAGGGGGGTAGAATTCCAGGTGTAGCGGTGAAA TGCGTAGAGATCTGGAGGAATACCGGTGGCGAAGGCGGCCCCCTGGACAAAGACTGACGCTCAGGTGCGAAAGCG…
CES2.1	2023-04-14	Sludge - Plant C	2	MacConkey agar with 2.0 mg/L cefotaxime	Bacillus cereus	Bacillus	Bacillaceae	Positive	ATGGGAACGAAAGTCTGACGGAGCAACGCCGCGTGAGTGATGAAGGCTTTCGGGTCGTAAAACTCTGTTGTTAGTGGAAG AACAAGTGCTAGTTGAATAAGCTGGCACCTTGACGGTACCTAACCAGAAAGCCACGGCTAACTACGTGCCAGCAGCCGCG GTAATACGTAGGTGGCAAGCGTTATCCGGAATTATTGGGCGTAAAGCGCGCGCAGGTGGTTTCTTAAGTCTGATGTGAAA GCCCACGGCTCAACCGTGGAGGGTCATTGGAAACTGGGAGACTTGAGTGCAGAAGAGGAAAGTGGAATTCCATGTGTAGC GGTGAAATGCGTAGAGATATGGAGGAACACCAGTGGCGAAGGCGACTTTCTGGTCTGTAACTGACACTGAGGCGC…
CES2.2	2023-04-14	Sludge - Plant C	2	MacConkey agar with 2.0 mg/L cefotaxime	Pseudomonas aeruginosa	Pseudomonas	Pseudomonadaceae	Negative	GGGCGAAGTCTGATCCAGCCATGCCGCGTGTGTGAAGAAGGTCTTCGCGATTGTAAAGCACTTTAAGTTGGGAGGAAGGG CAGTAAGTTAATACCTTGCTGTTTTGACGTTACCAACAGAATAAGCACCGGCTAACTTCGTGCCAGCAGCCGCGGTAATA CGAAGGGTGCAAGCGTTAATCGGAATTACTGGGCGTAAAGCGCGCGTAGGTGGTTCAGCAAGTTGGATGTGAAATCCCCG GGCTCAACCTGGGAACTGCATCCAAAACTACTGAGCTAGAGTACGGTAGAGGGTGGTGGAATTTCCTGTGTAGCGGTGAA ATGCGTAGATATAGGAAGGAACACCAGTGGCGAAGGCGACCACCTGGACTGATACTGACACTGAGGTGCGAAAGC…
CES3.1	2023-04-14	Sludge - Plant C	3	MacConkey agar with 2.0 mg/L cefotaxime	Acinetobacter baumannii	Acinetobacter	Moraxellaceae	Negative	TTGGATGGGGGAACCTGATCAGCCATGCCGCGTGTGTGAAGAAGGCCTTATGGTTGTAAAGCACTTTAAGCGAGGAGGAG GCTACTTTAGTTAATACCTAGAGATAGTGGACGTTACTCGCAGAATAAGCACCGGCTAACTCTGTGCCAGCAGCCGCGGT AATACAGAGGGTGCGAGCGTTAATCGGATTTACTGGGCGTAAAGCGTGCGTAGGCGGCTTATTAAGTCGGATGTGAAATC CCCGAGCTTAACTTGGGAATTGCATTCGATACTGGTGAGCTAGAGTATGGGAGAGGATGGTAGAATTCCAGGTGTAGCGG TGAAATGCGTAGAGATCTGGAGGAATACCGATGGCGAAGGCAGCCATCTGGCCTAATACTGACGCTGAGGTACGA…
CES3.2	2023-04-14	Sludge - Plant C	3	MacConkey agar with 2.0 mg/L cefotaxime	Citrobacter freundii	Citrobacter	Enterobacteriaceae	Negative	CTGCAAGCCTGATGCAGCCATGCCGCGTGTATGAAGAAGGCCTTCGGGTTGTAAAGTACTTTCAGCGAGGAGGAAGGCGT TGTGGTTAATAACCGCAACGATTGACGTTACTCGCAGAAGAAGCACCGGCTAACTCCGTGCCAGCAGCCGCGGTAATACG GAGGGTGCAAGCGTTAATCGGAATTACTGGGCGTAAAGCGCACGCAGGCGGTCTGTCAAGTCGGATGTGAAATCCCCGGG CTCAACCTGGGAACTGCATCCGAAACTGGCAGGCTAGAGTCTTGTAGAGGGGGGTAGAATTCCAGGTGTAGCGGTGAAAT GCGTAGAGATCTGGAGGAATACCGGTGGCGAAGGCGGCCCCCTGGACAAAGACTGACGCTCAGGTGCGAAAGCGT…
CES4.1	2023-04-14	Sludge - Plant C	4	MacConkey agar with 2.0 mg/L cefotaxime	Citrobacter freundii	Citrobacter	Enterobacteriaceae	Negative	TGCGCGCAAGCCTGATGCAGCCATGCCGCGTGTATGAAGAAGGCCTTCGGGTTGTAAAGTACTTTCAGCGAGGAGGAAGG CGTTGTGGTTAATAACCGCAACGATTGACGTTACTCGCAGAAGAAGCACCGGCTAACTCCGTGCCAGCAGCCGCGGTAAT ACGGAGGGTGCAAGCGTTAATCGGAATTACTGGGCGTAAAGCGCACGCAGGCGGTCTGTCAAGTCGGATGTGAAATCCCC GGGCTCAACCTGGGAACTGCATCCGAAACTGGCAGGCTAGAGTCTTGTAGAGGGGGGTAGAATTCCAGGTGTAGCGGTGA AATGCGTAGAGATCTGGAGGAATACCGGTGGCGAAGGCGGCCCCCTGGACAAAGACTGACGCTCAGGTGCGAAAG…
CES4.2	2023-04-14	Sludge - Plant C	4	MacConkey agar with 2.0 mg/L cefotaxime	Enterobacter kobei	Enterobacter	Enterobacteriaceae	Negative	GCCGCAAGACTGCATGCAGCCATGCCGCGTGTATGAAGAAGGCCTTCGGGTTGTAAAGTACTTTCAGCGGGGAGGAAGGT GTTGTGGTTAATAACCGCAGCAATTGACGTTACCCGCAGAAGAAGCACCGGCTAACTCCGTGCCAGCAGCCGCGGTAATA CGGAGGGTGCAAGCGTTAATCGGAATTACTGGGCGTAAAGCGCACGCAGGCGGTCTGTCAAGTCGGATGTGAAATCCCCG GGCTCAACCTGGGAACTGCATTCGAAACTGGCAGGCTAGAGTCTTGTAGAGGGGGGTAGAATTCCAGGTGTAGCGGTGAA ATGCGTAGAGATCTGGAGGAATACCGGTGGCGAAGGCGGCCCCCTGGACAAAGACTGACGCTCAGGTGCGAAAGC…
CES5.1	2023-04-14	Sludge - Plant C	5	MacConkey agar with 2.0 mg/L cefotaxime	Enterobacter kobei	Enterobacter	Enterobacteriaceae	Negative	GTGGGCGCAAGGCCTGATGCAGCCATGCCGCGTGTATGAAGAAGGCCTTCGGGTTGTAAAGTACTTTCAGCGGGGAGGAA GGTGTTGTGGTTAATAACCGCAGCAATTGACGTTACCCGCAGAAGAAGCACCGGCTAACTCCGTGCCAGCAGCCGCGGTA ATACGGAGGGTGCAAGCGTTAATCGGAATTACTGGGCGTAAAGCGCACGCAGGCGGTCTGTCAAGTCGGATGTGAAATCC CCGGGCTCAACCTGGGAACTGCATTCGAAACTGGCAGGCTAGAGTCTTGTAGAGGGGGGTAGAATTCCAGGTGTAGCGGT GAAATGCGTAGAGATCTGGAGGAATACCGGTGGCGAAGGCGGCCCCCTGGACAAAGACTGACGCTCAGGTGCGAA…
CES5.2	2023-04-14	Sludge - Plant C	5	MacConkey agar with 2.0 mg/L cefotaxime	Enterococcus faecium	Enterococcus	Enterococcaceae	Positive	CAAGAAGTCTGACCGAGCAACGCCGCGTGAGTGAAGAAGGTTTTCGGATCGTAAAACTCTGTTGTTAGAGAAGAACAAGG ATGAGAGTAACTGTTCATCCCTTGACGGTATCTAACCAGAAAGCCACGGCTAACTACGTGCCAGCAGCCGCGGTAATACG TAGGTGGCAAGCGTTGTCCGGATTTATTGGGCGTAAAGCGAGCGCAGGCGGTTTCTTAAGTCTGATGTGAAAGCCCCCGG CTCAACCGGGGAGGGTCATTGGAAACTGGGAGACTTGAGTGCAGAAGAGGAGAGTGGAATTCCATGTGTAGCGGTGAAAT GCGTAGATATATGGAGGAACACCAGTGGCGAAGGCGGCTCTCTGGTCTGTAACTGACGCTGAGGCTCGAAAGCGT…
CES6.1	2023-04-14	Sludge - Plant C	6	MacConkey agar with 2.0 mg/L cefotaxime	Acinetobacter baumannii	Acinetobacter	Moraxellaceae	Negative	TGGTAGGGAACCCTGAATCCAGCCATGCCGCGTGTGTGAAGAAGGCCTTATGGTTGTAAAGCACTTTAAGCGAGGAGGAG GCTACTTTAGTTAATACCTAGAGATAGTGGACGTTACTCGCAGAATAAGCACCGGCTAACTCTGTGCCAGCAGCCGCGGT AATACAGAGGGTGCGAGCGTTAATCGGATTTACTGGGCGTAAAGCGTGCGTAGGCGGCTTATTAAGTCGGATGTGAAATC CCCGAGCTTAACTTGGGAATTGCATTCGATACTGGTGAGCTAGAGTATGGGAGAGGATGGTAGAATTCCAGGTGTAGCGG TGAAATGCGTAGAGATCTGGAGGAATACCGATGGCGAAGGCAGCCATCTGGCCTAATACTGACGCTGAGGTACGA…
CES6.2	2023-04-14	Sludge - Plant C	6	MacConkey agar with 2.0 mg/L cefotaxime	Pseudomonas aeruginosa	Pseudomonas	Pseudomonadaceae	Negative	GAATGGAGCGAAGCCTGATCCAGCCATGCCGCGTGTGTGAAGAAGGTCTTCGGATTGTAAAGCACTTTAAGTTGGGAGGA AGGGCAGTAAGTTAATACCTTGCTGTTTTGACGTTACCAACAGAATAAGCACCGGCTAACTTCGTGCCAGCAGCCGCGGT AATACGAAGGGTGCAAGCGTTAATCGGAATTACTGGGCGTAAAGCGCGCGTAGGTGGTTCAGCAAGTTGGATGTGAAATC CCCGGGCTCAACCTGGGAACTGCATCCAAAACTACTGAGCTAGAGTACGGTAGAGGGTGGTGGAATTTCCTGTGTAGCGG TGAAATGCGTAGATATAGGAAGGAACACCAGTGGCGAAGGCGACCACCTGGACTGATACTGACACTGAGGTGCGA…
CES7.1	2023-04-14	Sludge - Plant C	7	MacConkey agar with 2.0 mg/L cefotaxime	Pseudomonas aeruginosa	Pseudomonas	Pseudomonadaceae	Negative	TAACTTGGGAGGAAGGGCAGTAAGTTAATACCTTGCTGTTTTGACGTTACCAACAGAATAAGCACCGCGCTAACTTCGTG CCAGCAGCCGCGGTAATACGAAGGGTGCAAGCGTTAATCGGAATTACTGGGCGTAAAGCGCGCGTAGGTGGTTCAGCAAG TTGGATGTGAAATCCCCGGGCTCAACCTGGGAACTGCATCCAAAACTACTGAGCTAGAGTACGGTAGAGGGTGGTGGAAT TTCCTGTGTAGCGGTGAAATGCGTAGATATAGGAAGGAACACCAGTGGCGAAGGCGACCACCTGGACTGATACTGACACT GAGGTGCGAAAGCGTGGGGAGCAAACAGGATTAGATACCCTGGTAGTCCACGCCGTAAACGATGTCGACTAGCCG…
CES8.1	2023-04-14	Sludge - Plant C	8	MacConkey agar with 2.0 mg/L cefotaxime	Acinetobacter baumannii	Acinetobacter	Moraxellaceae	Negative	TCCACCCATGCCGCGTGTGTGAAGAAGGCCTTATGGTTGTAAAGCACTTTAAGCGAGGAGGAGGCTACTTTAGTTAATAC CTAGAGATAGTGGACGTTACTCGCAGAATAAGCACCGGCTAACTCTGTGCCAGCAGCCGCGGTAATACAGAGGGTGCGAG CGTTAATCGGATTTACTGGGCGTAAAGCGTGCGTAGGCGGCTTATTAAGTCGGATGTGAAATCCCCGAGCTTAACTTGGG AATTGCATTCGATACTGGTGAGCTAGAGTATGGGAGAGGATGGTAGAATTCCAGGTGTAGCGGTGAAATGCGTAGAGATC TGGAGGAATACCGATGGCGAAGGCAGCCATCTGGCCTAATACTGACGCTGAGGTACGAAAGCATGGGGAGCAAAC…
CES8.2	2023-04-14	Sludge - Plant C	8	MacConkey agar with 2.0 mg/L cefotaxime	Citrobacter freundii	Citrobacter	Enterobacteriaceae	Negative	GCCATGCATGCAGCCTGCCGCGTGTATGAAGAAGGCCTTCGCGGTTGTAAAGTACTTTCAGCGAGGAGGAAGGTGTTGTG GTTAATAACCGCAGCAATTGACGTTACTCGCAGAAGAAGCACCGGCTAACTCCGTGCCAGCAGCCGCGGTAATACGGAGG GTGCAAGCGTTAATCGGAATTACTGGGCGTAAAGCGCACGCAGGCGGTCTGTCAAGTCGGATGTGAAATCCCCGGGCTCA ACCTGGGAACTGCATCCGAAACTGGCAGGCTAGAGTCTTGTAGAGGGGGGTAGAATTCCAGGTGTAGCGGTGAAATGCGT AGAGATCTGGAGGAATACCGGTGGCGAAGGCGGCCCCCTGGACAAAGACTGACGCTCAGGTGCGAAAGCGTGGGG…
CES9.1	2023-04-14	Sludge - Plant C	9	MacConkey agar with 2.0 mg/L cefotaxime	Enterobacter kobei	Enterobacter	Enterobacteriaceae	Negative	AGCCATGCCGCGTGTATGAAGAAGGCCTTCGGGTTGTAAAGTACTTTCAGCGGGGAGGAAGGTGTTGTGGTTAATAACCG CAGCAATTGACGTTACCCGCAGAAGAAGCACCGGCTAACTCCGTGCCAGCAGCCGCGGTAATACGGAGGGTGCAAGCGTT AATCGGAATTACTGGGCGTAAAGCGCACGCAGGCGGTCTGTCAAGTCGGATGTGAAATCCCCGGGCTCAACCTGGGAACT GCATTCGAAACTGGCAGGCTAGAGTCTTGTAGAGGGGGGTAGAATTCCAGGTGTAGCGGTGAAATGCGTAGAGATCTGGA GGAATACCGGTGGCGAAGGCGGCCCCCTGGACAAAGACTGACGCTCAGGTGCGAAAGCGTGGGGAGCAAACAGGA…
CES9.2	2023-04-14	Sludge - Plant C	9	MacConkey agar with 2.0 mg/L cefotaxime	Citrobacter freundii	Citrobacter	Enterobacteriaceae	Negative	ATGAGCGCAGCCTGATGCAGCCATGCCGCGTGTATGAAGAAGGCCTTCGGGTTGTAAAGTACTTTCAGCGAGGAGGAAGG TGTTGTGGTTAATAACCTCAGCGATTGACGTTACTCGCAGAAGAAGCACCGGCTAACTCCGTGCCAGCAGCCGCGGTAAT ACGGAGGGTGCAAGCGTTAATCGGAATTACTGGGCGTAAAGCGCACGCAGGCGGTCTGTCAAGTCGGATGTGAAATCCCC GGGCTCAACCTGGGAACTGCATCCGAAACTGGCAGGCTAGAGTCTTGTAGAGGGGGGTAGAATTCCAGGTGTAGCGGTGA AATGCGTAGAGATCTGGAGGAATACCGGTGGCGAAGGCGGCCCCCTGGACAAAGACTGACGCTCAGGTGCGAAAG…
AEC1.1	2023-04-02	Salmon cut-offs - Plant A	1	MacConkey agar with 2.0 mg/L cefotaxime	Acinetobacter nosocomialis	Acinetobacter	Moraxellaceae	Negative	TGGAAGGGCGCAAGCCTGATCCAGCCATGCCGCGTGTGTGAAGAAGGCCTTATGGTTGTAAAGCACTTTAAGCGAGGAGGAGGCTACTTTAGATAATACCTAGAGATAGTGGACGTTACTCGCAGAATAAGCACCGGCTAACTCTGTGCCAGCAGCCGCGGTAATACAGAGGGTGCAAGCGTTAATCGGATTTACTGGGCGTAAAGCGCGCGTAGGCGGCTAATTAAGTCAAATGTGAAATCCCCGAGCTTAACTTGGGAATTGCATTCGATACTGGTTAGCTAGAGTGTGGGAGAGGATGGTAGAATTCCAGGTGTAGCGGTGAAATGCGTAGAGATCTGGAGGAATACCGATGGCGAAGGCAGCCATCTGGCCTAACACTGACGCTGAGGTGCGAAA…
AEC1.2	2023-04-02	Salmon cut-offs - Plant A	1	MacConkey agar with 2.0 mg/L cefotaxime	Pseudomonas aeruginosa	Pseudomonas	Pseudomonadaceae	Negative	GAAGGAATGGGGCGAAGCCTGATCCAGCCATGCCGCGTGTGTGAAGAAGGTCTTCGGATTGTAAAGCACTTTAAGTTGGGAGGAAGGGCAGTAAGTTAATACCTTGCTGTTTTGACGTTACCAACAGAATAAGCACCGGCTAACTTCGTGCCAGCAGCCGCGGTAATACGAAGGGTGCAAGCGTTAATCGGAATTACTGGGCGTAAAGCGCGCGTAGGTGGTTCAGCAAGTTGGATGTGAAATCCCCGGGCTCAACCTGGGAACTGCATCCAAAACTACTGAGCTAGAGTACGGTAGAGGGTGGTGGAATTTCCTGTGTAGCGGTGAAATGCGTAGATATAGGAAGGAACACCAGTGGCGAAGGCGACCACCTGGACTGATACTGACACTGAGGTGCGA…
AEC10.1	2023-04-02	Salmon cut-offs - Plant A	10	MacConkey agar with 2.0 mg/L cefotaxime	Kurthia gibsonii	Kurthia	Caryophanaceae	Positive	CTCATGGACGAAAGTCTGATGGGAGCAACGCCGCGTGAGTGATGAAGGTTTTCGGATCGTAAAACTCTGTTGTAAGGGAAGAACAAGTACGTTAGGAAATGAACGTACCTTGACGGTACCTTATTAGAAAGCCACGGCTAACTACGTGCCAGCAGCCGCGGTAATACGTAGGTGGCAAGCGTTGTCCGGATTTATTGGGCGTAAAGCGCGCGCAGGTGGTTTCTTAAGTCTGATGTGAAAGCCCACGGCTCAACCGTGGAGGGTCATTGGAAACTGGGGAACTTGAGTGCAGAAGAGGATAGTGGAATTCCAAGTGTAGCGGTGAAATGCGTAGAGATTTGGAGGAACACCAGTGGCGAAGGCGACTGTCTGGTCTGTAACTGACACTGAGGCGCGAAA…
AEC2.1	2023-04-02	Salmon cut-offs - Plant A	2	MacConkey agar with 2.0 mg/L cefotaxime	Acinetobacter nosocomialis	Acinetobacter	Moraxellaceae	Negative	GGAAGGGCGCAAGCCTGATCCAGCCATGCCGCGTGTGTGAAGAAGGCCTTATGGTTGTAAAGCACTTTAAGCGAGGAGGAGGCTACTTTAGATAATACCTAGAGATAGTGGACGTTACTCGCAGAATAAGCACCGGCTAACTCTGTGCCAGCAGCCGCGGTAATACAGAGGGTGCAAGCGTTAATCGGATTTACTGGGCGTAAAGCGCGCGTAGGCGGCTAATTAAGTCAAATGTGAAATCCCCGAGCTTAACTTGGGAATTGCATTCGATACTGGTTAGCTAGAGTGTGGGAGAGGATGGTAGAATTCCAGGTGTAGCGGTGAAATGCGTAGAGATCTGGAGGAATACCGATGGCGAAGGCAGCCATCTGGCCTAACACTGACGCTGAGGTGCGAAAG…
AEC2.2	2023-04-02	Salmon cut-offs - Plant A	2	MacConkey agar with 2.0 mg/L cefotaxime	Kurthia gibsonii	Kurthia	Caryophanaceae	Positive	TCAGGGACAAAGTCTGATGGGAGCAACGCCGCGTGAGTGATGAAGGTTTTCGGATCGTAAAACTCTGTTGTAAGGGAAGAACAAGTACGTTAGGAAATGAACGTACCTTGACGGTACCTTATTAGAAAGCCACGGCTAACTACGTGCCAGCAGCCGCGGTAATACGTAGGTGGCAAGCGTTGTCCGGATTTATTGGGCGTAAAGCGCGCGCAGGTGGTTTCTTAAGTCTGATGTGAAAGCCCACGGCTCAACCGTGGAGGGTCATTGGAAACTGGGGAACTTGAGTGCAGAAGAGGATAGTGGAATTCCAAGTGTAGCGGTGAAATGCGTAGAGATTTGGAGGAACACCAGTGGCGAAGGCGACTGTCTGGTCTGTAACTGACACTGAGGCGCGAAAGC…
AEC3.1	2023-04-02	Salmon cut-offs - Plant A	3	MacConkey agar with 2.0 mg/L cefotaxime	Myroides injenensis	Myroides	Flavobacteriaceae	Negative	AGGCATGGAGGCAACTCTGAACCAGCCATGCCGCGTGCAGGAAGAATGTCCTATGGATTGTAAACTGCTTTTGTACGGGAAGAAACATCGCTACGTGTAGTGACTTGACGGTACCGTAAGAATAAGGATCGGCTAACTCCGTGCCAGCAGCCGCGGTAATACGGAGGATCCGAGCGTTATCCGGAATTATTGGGTTTAAAGGGTTCGTAGGCGGTTTATTAAGTCAGTGGTGAAATTTCTTAGCTTAACTAAGACACGGCCATTGATACTGGTAGACTTGAATAGTATGGAAGTAACTAGAATATGTAGTGTAGCGGTGAAATGCTTAGATATTACATGGAATACCAATTGCGAAGGCAGGTTACTACGTACTTATTGACGCTGATGAACGAAAGCGTG…
AEC3.2	2023-04-02	Salmon cut-offs - Plant A	3	MacConkey agar with 2.0 mg/L cefotaxime	Kurthia gibsonii	Kurthia	Caryophanaceae	Positive	GGGATCATGGACGAAAGTCTGATGGGAGCAACGCCGCGTGAGTGATGAAGGTTTTCGGATCGTAAAACTCTGTTGTAAGGGAAGAACAAGTACGTTAGGAAATGAACGTACCTTGACGGTACCTTATTAGAAAGCCACGGCTAACTACGTGCCAGCAGCCGCGGTAATACGTAGGTGGCAAGCGTTGTCCGGATTTATTGGGCGTAAAGCGCGCGCAGGTGGTTTCTTAAGTCTGATGTGAAAGCCCACGGCTCAACCGTGGAGGGTCATTGGAAACTGGGGAACTTGAGTGCAGAAGAGGATAGTGGAATTCCAAGTGTAGCGGTGAAATGCGTAGAGATTTGGAGGAACACCAGTGGCGAAGGCGACTGTCTGGTCTGTAACTGACACTGAGGCGCG…
AEC4.1	2023-04-02	Salmon cut-offs - Plant A	4	MacConkey agar with 2.0 mg/L cefotaxime	Acinetobacter nosocomialis	Acinetobacter	Moraxellaceae	Negative	GTGGAAGGGCGCAAGCCTGATCCAGCCATGCCGCGTGTGTGAAGAAGGCCTTATGGTTGTAAAGCACTTTAAGCGAGGAGGAGGCTACTTTAGATAATACCTAGAGATAGTGGACGTTACTCGCAGAATAAGCACCGGCTAACTCTGTGCCAGCAGCCGCGGTAATACAGAGGGTGCAAGCGTTAATCGGATTTACTGGGCGTAAAGCGCGCGTAGGCGGCTAATTAAGTCAAATGTGAAATCCCCGAGCTTAACTTGGGAATTGCATTCGATACTGGTTAGCTAGAGTGTGGGAGAGGATGGTAGAATTCCAGGTGTAGCGGTGAAATGCGTAGAGATCTGGAGGAATACCGATGGCGAAGGCAGCCATCTGGCCTAACACTGACGCTGAGGTGCGAA…
AEC4.2	2023-04-02	Salmon cut-offs - Plant A	4	MacConkey agar with 2.0 mg/L cefotaxime	Acinetobacter nosocomialis	Acinetobacter	Moraxellaceae	Negative	GAGGAAGGGCGCAAGCCTGATCCAGCCATGCCGCGTGTGTGAAGAAGGCCTTATGGTTGTAAAGCACTTTAAGCGAGGAGGAGGCTACTTTAGATAATACCTAGAGATAGTGGACGTTACTCGCAGAATAAGCACCGGCTAACTCTGTGCCAGCAGCCGCGGTAATACAGAGGGTGCAAGCGTTAATCGGATTTACTGGGCGTAAAGCGCGCGTAGGCGGCTAATTAAGTCAAATGTGAAATCCCCGAGCTTAACTTGGGAATTGCATTCGATACTGGTTAGCTAGAGTGTGGGAGAGGATGGTAGAATTCCAGGTGTAGCGGTGAAATGCGTAGAGATCTGGAGGAATACCGATGGCGAAGGCAGCCATCTGGCCTAACACTGACGCTGAGGTGCGAA…
AEC5.1	2023-04-02	Salmon cut-offs - Plant A	5	MacConkey agar with 2.0 mg/L cefotaxime	Myroides injenensis	Myroides	Flavobacteriaceae	Negative	CATGGAGGCAACTCTGAACCAGCCATGCCGCGTGCAGGAAGAATGTCCTATGGATTGTAAACTGCTTTTGTACGGGAAGAAACATCGCTACGTGTAGTGACTTGACGGTACCGTAAGAATAAGGATCGGCTAACTCCGTGCCAGCAGCCGCGGTAATACGGAGGATCCGAGCGTTATCCGGAATTATTGGGTTTAAAGGGTTCGTAGGCGGTTTATTAAGTCAGTGGTGAAATTTCTTAGCTTAACTAAGACACGGCCATTGATACTGGTAGACTTGAATAGTATGGAAGTAACTAGAATATGTAGTGTAGCGGTGAAATGCTTAGATATTACATGGAATACCAATTGCGAAGGCAGGTTACTACGTACTTATTGACGCTGATGAACGAAAGCGTGGGT…
AEC5.2	2023-04-02	Salmon cut-offs - Plant A	5	MacConkey agar with 2.0 mg/L cefotaxime	Kurthia gibsonii	Kurthia	Caryophanaceae	Positive	TCAAGGGACGAAAGTCTGATGGGAGCAACGCCGCGTGAGTGATGAAGGTTTTCGGATCGTAAAACTCTGTTGTAAGGGAAGAACAAGTACGTTAGGAAATGAACGTACCTTGACGGTACCTTATTAGAAAGCCACGGCTAACTACGTGCCAGCAGCCGCGGTAATACGTAGGTGGCAAGCGTTGTCCGGATTTATTGGGCGTAAAGCGCGCGCAGGTGGTTTCTTAAGTCTGATGTGAAAGCCCACGGCTCAACCGTGGAGGGTCATTGGAAACTGGGGAACTTGAGTGCAGAAGAGGATAGTGGAATTCCAAGTGTAGCGGTGAAATGCGTAGAGATTTGGAGGAACACCAGTGGCGAAGGCGACTGTCTGGTCTGTAACTGACACTGAGGCGCGAAA…
AEC6.1	2023-04-02	Salmon cut-offs - Plant A	6	MacConkey agar with 2.0 mg/L cefotaxime	Myroides injenensis	Myroides	Flavobacteriaceae	Negative	GGTCAGGGAGGCAACTCTGAACAGCCATGCCGCGTGCAGGAAGAATGTCCTATGGATTGTAAACTGCTTTTGTACGGGAAGAAACATCGCTACGTGTAGTGACTTGACGGTACCGTAAGAATAAGGATCGGCTAACTCCGTGCCAGCAGCCGCGGTAATACGGAGGATCCGAGCGTTATCCGGAATTATTGGGTTTAAAGGGTTCGTAGGCGGTTTATTAAGTCAGTGGTGAAATTTCTTAGCTTAACTAAGACACGGCCATTGATACTGGTAGACTTGAATAGTATGGAAGTAACTAGAATATGTAGTGTAGCGGTGAAATGCTTAGATATTACATGGAATACCAATTGCGAAGGCAGGTTACTACGTACTTATTGACGCTGATGAACGAAAGCGTGG…
AEC6.2	2023-04-02	Salmon cut-offs - Plant A	6	MacConkey agar with 2.0 mg/L cefotaxime	Acinetobacter nosocomialis	Acinetobacter	Moraxellaceae	Negative	TTGGAAGGGGCGCAAGCCTGATCCAGCCATGCCGCGTGTGTGAAGAAGGCCTTATGGTTGTAAAGCACTTTAAGCGAGGAGGAGGCTACTTTAGATAATACCTAGAGATAGTGGACGTTACTCGCAGAATAAGCACCGGCTAACTCTGTGCCAGCAGCCGCGGTAATACAGAGGGTGCAAGCGTTAATCGGATTTACTGGGCGTAAAGCGCGCGTAGGCGGCTAATTAAGTCAAATGTGAAATCCCCGAGCTTAACTTGGGAATTGCATTCGATACTGGTTAGCTAGAGTGTGGGAGAGGATGGTAGAATTCCAGGTGTAGCGGTGAAATGCGTAGAGATCTGGAGGAATACCGATGGCGAAGGCAGCCATCTGGCCTAACACTGACGCTGAGGTGCGA…
AEC7.1	2023-04-02	Salmon cut-offs - Plant A	7	MacConkey agar with 2.0 mg/L cefotaxime	Acinetobacter nosocomialis	Acinetobacter	Moraxellaceae	Negative	GAGGAAGGGGCGCAAGCCTGATCCAGCCATGCCGCGTGTGTGAAGAAGGCCTTATGGTTGTAAAGCACTTTAAGCGAGGAGGAGGCTACTTTAGATAATACCTAGAGATAGTGGACGTTACTCGCAGAATAAGCACCGGCTAACTCTGTGCCAGCAGCCGCGGTAATACAGAGGGTGCAAGCGTTAATCGGATTTACTGGGCGTAAAGCGCGCGTAGGCGGCTAATTAAGTCAAATGTGAAATCCCCGAGCTTAACTTGGGAATTGCATTCGATACTGGTTAGCTAGAGTGTGGGAGAGGATGGTAGAATTCCAGGTGTAGCGGTGAAATGCGTAGAGATCTGGAGGAATACCGATGGCGAAGGCAGCCATCTGGCCTAACACTGACGCTGAGGTGCGA…
AEC7.2	2023-04-02	Salmon cut-offs - Plant A	7	MacConkey agar with 2.0 mg/L cefotaxime	Myroides injenensis	Myroides	Flavobacteriaceae	Negative	GGGAGGCAACTCTGAACAGCCATGCCGCGTGCAGGAAGAATGTCCTATGGATTGTAAACTGCTTTTGTACGGGAAGAAACATCGCTACGTGTAGTGACTTGACGGTACCGTAAGAATAAGGATCGGCTAACTCCGTGCCAGCAGCCGCGGTAATACGGAGGATCCGAGCGTTATCCGGAATTATTGGGTTTAAAGGGTTCGTAGGCGGTTTATTAAGTCAGTGGTGAAATTTCTTAGCTTAACTAAGACACGGCCATTGATACTGGTAGACTTGAATAGTATGGAAGTAACTAGAATATGTAGTGTAGCGGTGAAATGCTTAGATATTACATGGAATACCAATTGCGAAGGCAGGTTACTACGTACTTATTGACGCTGATGAACGAAAGCGTGGGTAGC…
AEC8.1	2023-04-02	Salmon cut-offs - Plant A	8	MacConkey agar with 2.0 mg/L cefotaxime	Acinetobacter nosocomialis	Acinetobacter	Moraxellaceae	Negative	AGGAAGGGCGCAAGCCTGATCCAGCCATGCCGCGTGTGTGAAGAAGGCCTTATGGTTGTAAAGCACTTTAAGCGAGGAGGAGGCTACTTTAGATAATACCTAGAGATAGTGGACGTTACTCGCAGAATAAGCACCGGCTAACTCTGTGCCAGCAGCCGCGGTAATACAGAGGGTGCAAGCGTTAATCGGATTTACTGGGCGTAAAGCGCGCGTAGGCGGCTAATTAAGTCAAATGTGAAATCCCCGAGCTTAACTTGGGAATTGCATTCGATACTGGTTAGCTAGAGTGTGGGAGAGGATGGTAGAATTCCAGGTGTAGCGGTGAAATGCGTAGAGATCTGGAGGAATACCGATGGCGAAGGCAGCCATCTGGCCTAACACTGACGCTGAGGTGCGAAA…
AEC8.2	2023-04-02	Salmon cut-offs - Plant A	8	MacConkey agar with 2.0 mg/L cefotaxime	Acinetobacter nosocomialis	Acinetobacter	Moraxellaceae	Negative	GGATGGGGCGCAAGCCTGATCCAGCCATGCCGCGTGTGTGAAGAAGGCCTTATGGTTGTAAAGCACTTTAAGCGAGGAGGAGGCTACTTTAGATAATACCTAGAGATAGTGGACGTTACTCGCAGAATAAGCACCGGCTAACTCTGTGCCAGCAGCCGCGGTAATACAGAGGGTGCAAGCGTTAATCGGATTTACTGGGCGTAAAGCGCGCGTAGGCGGCTAATTAAGTCAAATGTGAAATCCCCGAGCTTAACTTGGGAATTGCATTCGATACTGGTTAGCTAGAGTGTGGGAGAGGATGGTAGAATTCCAGGTGTAGCGGTGAAATGCGTAGAGATCTGGAGGAATACCGATGGCGAAGGCAGCCATCTGGCCTAACACTGACGCTGAGGTGCGAAA…
AEC9.1	2023-04-02	Salmon cut-offs - Plant A	9	MacConkey agar with 2.0 mg/L cefotaxime	Myroides injenensis	Myroides	Flavobacteriaceae	Negative	AGGTATGGAGGCAACTCTGAACCAGCCATGCCGCGTGCAGGAAGAATGTCCTATGGATTGTAAACTGCTTTTGTACGGGAAGAAACATCGCTACGTGTAGTGACTTGACGGTACCGTAAGAATAAGGATCGGCTAACTCCGTGCCAGCAGCCGCGGTAATACGGAGGATCCGAGCGTTATCCGGAATTATTGGGTTTAAAGGGTTCGTAGGCGGTTTATTAAGTCAGTGGTGAAATTTCTTAGCTTAACTAAGACACGGCCATTGATACTGGTAGACTTGAATAGTATGGAAGTAACTAGAATATGTAGTGTAGCGGTGAAATGCTTAGATATTACATGGAATACCAATTGCGAAGGCAGGTTACTACGTACTTATTGACGCTGATGAACGAAAGCGTG…
AES1.1	2023-04-02	Sludge - Plant A	1	MacConkey agar with 2.0 mg/L cefotaxime	Acinetobacter baumannii	Acinetobacter	Moraxellaceae	Negative	GAGGAAGGGGGGGAACCCTGATCCAGCCATGCCGCGTGTGTGAAGAAGGCCTTATGGTTGTAAAGCACTTTAAGCGAGGAGGAGGCTACTTTAGTTAATACCTAGAGATAGTGGACGTTACTCGCAGAATAAGCACCGGCTAACTCTGTGCCAGCAGCCGCGGTAATACAGAGGGTGCGAGCGTTAATCGGATTTACTGGGCGTAAAGCGTGCGTAGGCGGCTTATTAAGTCGGATGTGAAATCCCCGAGCTTAACTTGGGAATTGCATTCGATACTGGTGAGCTAGAGTATGGGAGAGGATGGTAGAATTCCAGGTGTAGCGGTGAAATGCGTAGAGATCTGGAGGAATACCGATGGCGAAGGCAGCCATCTGGCCTAATACTGACGCTGAGGTACGA…
AES1.2	2023-04-02	Sludge - Plant A	1	MacConkey agar with 2.0 mg/L cefotaxime	Pseudomonas mendocina	Pseudomonas	Pseudomonadaceae	Negative	GAATGGGCGAAGCCTGATCCAGCCATGCCGCGTGTGTGAAGAAGGTCTTCGGATTGTAAAGCACTTTAAGTTGGGAGGAAGGGCAGTAAGTTAATACCTTGCTGTTTTGACGTTACCGACAGAATAAGCACCGGCTAACTTCGTGCCAGCAGCCGCGGTAATACGAAGGGTGCAAGCGTTAATCGGAATTACTGGGCGTAAAGCGCGCGTAGGTGGTTCGTTAAGTTGGATGTGAAAGCCCCGGGCTCAACCTGGGAACTGCATCCAAAACTGGCGAGCTAGAGTACGGTAGAGGGTGGTGGAATTTCCTGTGTAGCGGTGAAATGCGTAGATATAGGAAGGAACACCAGTGGCGAAGGCGACCACCTGGACTGATACTGACACTGAGGTGCGAAAGCG…
AES10.1	2023-04-02	Sludge - Plant A	10	MacConkey agar with 2.0 mg/L cefotaxime	Acinetobacter baumannii	Acinetobacter	Moraxellaceae	Negative	GTGGAAGGGGGGGAACCCTGATCCAGCCATGCCGCGTGTGTGAAGAAGGCCTTATGGTTGTAAAGCACTTTAAGCGAGGAGGAGGCTACTTTAGTTAATACCTAGAGATAGTGGACGTTACTCGCAGAATAAGCACCGGCTAACTCTGTGCCAGCAGCCGCGGTAATACAGAGGGTGCGAGCGTTAATCGGATTTACTGGGCGTAAAGCGTGCGTAGGCGGCTTATTAAGTCGGATGTGAAATCCCCGAGCTTAACTTGGGAATTGCATTCGATACTGGTGAGCTAGAGTATGGGAGAGGATGGTAGAATTCCAGGTGTAGCGGTGAAATGCGTAGAGATCTGGAGGAATACCGATGGCGAAGGCAGCCATCTGGCCTAATACTGACGCTGAGGTACGA…
AES10.2	2023-04-02	Sludge - Plant A	10	MacConkey agar with 2.0 mg/L cefotaxime	Pseudomonas aeruginosa	Pseudomonas	Pseudomonadaceae	Negative	GAGGAAGGGGCGAAGCCTGATCCAGCCATGCCGCGTGTGTGAAGAAGGTCTTCGGATTGTAAAGCACTTTAAGTTGGGAGGAAGGGCAGTAAGTTAATACCTTGCTGTTTTGACGTTACCAACAGAATAAGCACCGGCTAACTTCGTGCCAGCAGCCGCGGTAATACGAAGGGTGCAAGCGTTAATCGGAATTACTGGGCGTAAAGCGCGCGTAGGTGGTTCAGCAAGTTGGATGTGAAATCCCCGGGCTCAACCTGGGAACTGCATCCAAAACTACTGAGCTAGAGTACGGTAGAGGGTGGTGGAATTTCCTGTGTAGCGGTGAAATGCGTAGATATAGGAAGGAACACCAGTGGCGAAGGCGACCACCTGGACTGATACTGACACTGAGGTGCGAAA…
AES2.1	2023-04-02	Sludge - Plant A	2	MacConkey agar with 2.0 mg/L cefotaxime	Pseudomonas mendocina	Pseudomonas	Pseudomonadaceae	Negative	TTTGAAGGGGCGAAGCCTGATCCAGCCATGCCGCGTGTGTGAAGAAGGTCTTCGTGATTGTAAAGCACTTTAAGTTGGGAGGAAGGGCTGCTGGTTAATACCCTGCAGTTTTGACGTTACCAACAGAATAAGCACCGGCTAACTTCGTGCCAGCAGCCGCGGTAATACGAAGGGTGCAAGCGTTAATCGGAATTACTGGGCGTAAAGCGCGCGTAGGTGGTTTTGTAAGTTGGAGGTGAAATCCCCGGGCTCAACCTGGGAACTGCCTCCAAAACTGCATGACTAGAGTACGGTAGAGGGTGGTGGAATTTCCTGTGTAGCGGTGAAATGCGTAGATATAGGAAGGAACACCAGTGGCGAAGGCGACCACCTGGACTGATACTGACACTGAGGTGCGAA…
AES2.2	2023-04-02	Sludge - Plant A	2	MacConkey agar with 2.0 mg/L cefotaxime	Kurthia gibsonii	Kurthia	Caryophanaceae	Positive	TCAAGGGAGAAAGTCTGATGGGAGCAACGCCGCGTGAGTGATGAAGGTTTTCGGATCGTAAAACTCTGTTGTAAGGGAAGAACAAGTACGTTAGGAAATGAACGTACCTTGACGGTACCTTATTAGAAAGCCACGGCTAACTACGTGCCAGCAGCCGCGGTAATACGTAGGTGGCAAGCGTTGTCCGGATTTATTGGGCGTAAAGCGCGCGCAGGTGGTTTCTTAAGTCTGATGTGAAAGCCCACGGCTCAACCGTGGAGGGTCATTGGAAACTGGGGAACTTGAGTGCAGAAGAGGATAGTGGAATTCCAAGTGTAGCGGTGAAATGCGTAGAGATTTGGAGGAACACCAGTGGCGAAGGCGACTGTCTGGTCTGTAACTGACACTGAGGCGCGAAAG…
AES3.1	2023-04-02	Sludge - Plant A	3	MacConkey agar with 2.0 mg/L cefotaxime	Pseudomonas oleovorans	Pseudomonas	Pseudomonadaceae	Negative	AAGGAAGGGGCGAAGCCTGATCCAGCCATGCCGCGTGTGTGAAGAAGGTCTTCGGATTGTAAAGCACTTTAAGTTGGGAGGAAGGGCAGTAAGCTAATACCTTGCTGTTTTGACGTTACCGACAGAATAAGCACCGGCTAACTTCGTGCCAGCAGCCGCGGTAATACGAAGGGTGCAAGCGTTAATCGGAATTACTGGGCGTAAAGCGCGCGTAGGTGGTTCGTTAAGTTGGATGTGAAAGCCCCGGGCTCAACCTGGGAACTGCATCCAAAACTGGCGAGCTAGAGTACGGTAGAGGGTGGTGGAATTTCCTGTGTAGCGGTGAAATGCGTAGATATAGGAAGGAACACCAGTGGCGAAGGCGACCACCTGGACTGATACTGACACTGAGGTGCGAAA…
AES3.2	2023-04-02	Sludge - Plant A	3	MacConkey agar with 2.0 mg/L cefotaxime	Pseudomonas sihuiensis	Pseudomonas	Pseudomonadaceae	Negative	GGTGGAAGGGCGAAGCCTGATCCAGCCATGCCGCGTGTGTGAAGAAGGTCTTCGGATTGTAAAGCACTTTAAGTTGGGAGGAAGGGCTGCTGGTTAATACCCTGCAGTTTTGACGTTACCAACAGAATAAGCACCGGCTAACTTCGTGCCAGCAGCCGCGGTAATACGAAGGGTGCAAGCGTTAATCGGAATTACTGGGCGTAAAGCGCGCGTAGGTGGTTCGTTAAGTTGGATGTGAAAGCCCCGGGCTCAACCTGGGAACTGCATCCAAAACTGGCGAGCTAGAGTACGGTAGAGGGTGGTGGAATTTCCTGTGTAGCGGTGAAATGCGTAGATATAGGAAGGAACACCAGTGGCGAAGGCGACCACCTGGACTGATACTGACACTGAGGTGCGAAA…
AES4.1	2023-04-02	Sludge - Plant A	4	MacConkey agar with 2.0 mg/L cefotaxime	Acinetobacter baumannii	Acinetobacter	Moraxellaceae	Negative	GTGGAAGGGGGGGAACCCTGATCCAGCCATGCCGCGTGTGTGAAGAAGGCCTTATGGTTGTAAAGCACTTTAAGCGAGGAGGAGGCTACTTTAGTTAATACCTAGAGATAGTGGACGTTACTCGCAGAATAAGCACCGGCTAACTCTGTGCCAGCAGCCGCGGTAATACAGAGGGTGCGAGCGTTAATCGGATTTACTGGGCGTAAAGCGTGCGTAGGCGGCTTATTAAGTCGGATGTGAAATCCCCGAGCTTAACTTGGGAATTGCATTCGATACTGGTGAGCTAGAGTATGGGAGAGGATGGTAGAATTCCAGGTGTAGCGGTGAAATGCGTAGAGATCTGGAGGAATACCGATGGCGAAGGCAGCCATCTGGCCTAATACTGACGCTGAGGTACGA…
AES4.2	2023-04-02	Sludge - Plant A	4	MacConkey agar with 2.0 mg/L cefotaxime	Pseudomonas oleovorans	Pseudomonas	Pseudomonadaceae	Negative	ATGGGGGCGAAGCCTGATCCAGCCATGCCGCGTGTGTGAAGAAGGTCTTCGGATTGTAAAGCACTTTAAGTTGGGAGGAAGGGCAGTAAGTTAATACCTTGCTGTTTTGACGTTACCGACAGAATAAGCACCGGCTAACTTCGTGCCAGCAGCCGCGGTAATACGAAGGGTGCAAGCGTTAATCGGAATTACTGGGCGTAAAGCGCGCGTAGGTGGTTCGTTAAGTTGGATGTGAAAGCCCCGGGCTCAACCTGGGAACTGCATCCAAAACTGGCGAGCTAGAGTACGGTAGAGGGTGGTGGAATTTCCTGTGTAGCGGTGAAATGCGTAGATATAGGAAGGAACACCAGTGGCGAAGGCGACCACCTGGACTGATACTGACACTGAGGTGCGAAAGCG…
AES5.1	2023-04-02	Sludge - Plant A	5	MacConkey agar with 2.0 mg/L cefotaxime	Acinetobacter baumannii	Acinetobacter	Moraxellaceae	Negative	GGAGGAAGGGGGGGAACCTGATCCAGCCATGCCGCGTGTGTGAAGAAGGCCTTATGGTTGTAAAGCACTTTAAGCGAGGAGGAGGCTACTTTAGTTAATACCTAGAGATAGTGGACGTTACTCGCAGAATAAGCACCGGCTAACTCTGTGCCAGCAGCCGCGGTAATACAGAGGGTGCGAGCGTTAATCGGATTTACTGGGCGTAAAGCGTGCGTAGGCGGCTTATTAAGTCGGATGTGAAATCCCCGAGCTTAACTTGGGAATTGCATTCGATACTGGTGAGCTAGAGTATGGGAGAGGATGGTAGAATTCCAGGTGTAGCGGTGAAATGCGTAGAGATCTGGAGGAATACCGATGGCGAAGGCAGCCATCTGGCCTAATACTGACGCTGAGGTACGA…
AES6.1	2023-04-02	Sludge - Plant A	6	MacConkey agar with 2.0 mg/L cefotaxime	Acinetobacter baumannii	Acinetobacter	Moraxellaceae	Negative	GGTGGAAGGGGGGGAACCTGATCCAGCCATGCCGCGTGTGTGAAGAAGGCCTTATGGTTGTAAAGCACTTTAAGCGAGGAGGAGGCTACTTTAGTTAATACCTAGAGATAGTGGACGTTACTCGCAGAATAAGCACCGGCTAACTCTGTGCCAGCAGCCGCGGTAATACAGAGGGTGCGAGCGTTAATCGGATTTACTGGGCGTAAAGCGTGCGTAGGCGGCTTATTAAGTCGGATGTGAAATCCCCGAGCTTAACTTGGGAATTGCATTCGATACTGGTGAGCTAGAGTATGGGAGAGGATGGTAGAATTCCAGGTGTAGCGGTGAAATGCGTAGAGATCTGGAGGAATACCGATGGCGAAGGCAGCCATCTGGCCTAATACTGACGCTGAGGTACGA…
AES6.2	2023-04-02	Sludge - Plant A	6	MacConkey agar with 2.0 mg/L cefotaxime	Pseudomonas alcaliphila	Pseudomonas	Pseudomonadaceae	Negative	GGAAGGAAGGGCGAAGCCTGATCCAGCCATGCCGCGTGTGTGAAGAAGGTCTTCGGATTGTAAAGCACTTTAAGTTGGGAGGAAGGGCATTAACCTAATACGTTAGTGTTTTGACGTTACCGACAGAATAAGCACCGGCTAACTTCGTGCCAGCAGCCGCGGTAATACGAAGGGTGCAAGCGTTAATCGGAATTACTGGGCGTAAAGCGCGCGTAGGTGGTTCGTTAAGTTGGATGTGAAAGCCCCGGGCTCAACCTGGGAACTGCATCCAAAACTGGCGAGCTAGAGTACGGTAGAGGGTGGTGGAATTTCCTGTGTAGCGGTGAAATGCGTAGATATAGGAAGGAACACCAGTGGCGAAGGCGACCACCTGGACTGATACTGACACTGAGGTGCGAA…
AES7.1	2023-04-02	Sludge - Plant A	7	MacConkey agar with 2.0 mg/L cefotaxime	Pseudomonas sihuiensis	Pseudomonas	Pseudomonadaceae	Negative	GAGGAAGGGCGAAGCCTGATCCAGCCATGCCGCGTGTGTGAAGAAGGTCTTCGGATTGTAAAGCACTTTAAGTTGGGAGGAAGGGCTGCTGGTTAATACCCTGCAGTTTTGACGTTACCAACAGAATAAGCACCGGCTAACTTCGTGCCAGCAGCCGCGGTAATACGAAGGGTGCAAGCGTTAATCGGAATTACTGGGCGTAAAGCGCGCGTAGGTGGTTCGTTAAGTTGGATGTGAAAGCCCCGGGCTCAACCTGGGAACTGCATCCAAAACTGGCGAGCTAGAGTACGGTAGAGGGTGGTGGAATTTCCTGTGTAGCGGTGAAATGCGTAGATATAGGAAGGAACACCAGTGGCGAAGGCGACCACCTGGACTGATACTGACACTGAGGTGCGAAAG…
AES7.2	2023-04-02	Sludge - Plant A	7	MacConkey agar with 2.0 mg/L cefotaxime	Acinetobacter baumannii	Acinetobacter	Moraxellaceae	Negative	GGTGGAAGGGGGGGAACCTGATCCAGCCATGCCGCGTGTGTGAAGAAGGCCTTATGGTTGTAAAGCACTTTAAGCGAGGAGGAGGCTACTTTAGTTAATACCTAGAGATAGTGGACGTTACTCGCAGAATAAGCACCGGCTAACTCTGTGCCAGCAGCCGCGGTAATACAGAGGGTGCGAGCGTTAATCGGATTTACTGGGCGTAAAGCGTGCGTAGGCGGCTTATTAAGTCGGATGTGAAATCCCCGAGCTTAACTTGGGAATTGCATTCGATACTGGTGAGCTAGAGTATGGGAGAGGATGGTAGAATTCCAGGTGTAGCGGTGAAATGCGTAGAGATCTGGAGGAATACCGATGGCGAAGGCAGCCATCTGGCCTAATACTGACGCTGAGGTACGA…
AES8.1	2023-04-02	Sludge - Plant A	8	MacConkey agar with 2.0 mg/L cefotaxime	Acinetobacter baumannii	Acinetobacter	Moraxellaceae	Negative	GGAGGAAGGGGGGGAACCCTGATCCAGCCATGCCGCGTGTGTGAAGAAGGCCTTATGGTTGTAAAGCACTTTAAGCGAGGAGGAGGCTACTTTAGTTAATACCTAGAGATAGTGGACGTTACTCGCAGAATAAGCACCGGCTAACTCTGTGCCAGCAGCCGCGGTAATACAGAGGGTGCGAGCGTTAATCGGATTTACTGGGCGTAAAGCGTGCGTAGGCGGCTTATTAAGTCGGATGTGAAATCCCCGAGCTTAACTTGGGAATTGCATTCGATACTGGTGAGCTAGAGTATGGGAGAGGATGGTAGAATTCCAGGTGTAGCGGTGAAATGCGTAGAGATCTGGAGGAATACCGATGGCGAAGGCAGCCATCTGGCCTAATACTGACGCTGAGGTACG…
AES8.2	2023-04-02	Sludge - Plant A	8	MacConkey agar with 2.0 mg/L cefotaxime	Enterococcus casseliflavus	Enterococcus	Enterococcaceae	Positive	GGGAAGAAGTCTGACCGAGCAACGCCGCGTGAGTGAAGAAGGTTTTCGGATCGTAAAACTCTGTTGTTAGAGAAGAACAAGGATGAGAGTAAAATGTTCATCCCTTGACGGTATCTAACCAGAAAGCCACGGCTAACTACGTGCCAGCAGCCGCGGTAATACGTAGGTGGCAAGCGTTGTCCGGATTTATTGGGCGTAAAGCGAGCGCAGGCGGTTTCTTAAGTCTGATGTGAAAGCCCCCGGCTCAACCGGGGAGGGTCATTGGAAACTGGGAGACTTGAGTGCAGAAGAGGAGAGTGGAATTCCATGTGTAGCGGTGAAATGCGTAGATATATGGAGGAACACCAGTGGCGAAGGCGGCTCTCTGGTCTGTAACTGACGCTGAGGCTCGAAAGCGTG…
AES9.1	2023-04-02	Sludge - Plant A	9	MacConkey agar with 2.0 mg/L cefotaxime	Pseudomonas sihuiensis	Pseudomonas	Pseudomonadaceae	Negative	GAGGAAGGGCGAAGCCTGATCCAGCCATGCCGCGTGTGTGAAGAAGGTCTTCGGATTGTAAAGCACTTTAAGTTGGGAGGAAGGGCTGCTGGTTAATACCCTGCAGTTTTGACGTTACCAACAGAATAAGCACCGGCTAACTTCGTGCCAGCAGCCGCGGTAATACGAAGGGTGCAAGCGTTAATCGGAATTACTGGGCGTAAAGCGCGCGTAGGTGGTTCGTTAAGTTGGATGTGAAAGCCCCGGGCTCAACCTGGGAACTGCATCCAAAACTGGCGAGCTAGAGTACGGTAGAGGGTGGTGGAATTTCCTGTGTAGCGGTGAAATGCGTAGATATAGGAAGGAACACCAGTGGCGAAGGCGACCACCTGGACTGATACTGACACTGAGGTGCGAAAG…
AES9.2	2023-04-02	Sludge - Plant A	9	MacConkey agar with 2.0 mg/L cefotaxime	Acinetobacter baumannii	Acinetobacter	Moraxellaceae	Negative	GAAGGAAGGGGGGGAACCCTGATCCAGCCATGCCGCGTGTGTGAAGAAGGCCTTATGGTTGTAAAGCACTTTAAGCGAGGAGGAGGCTACTTTAGTTAATACCTAGAGATAGTGGACGTTACTCGCAGAATAAGCACCGGCTAACTCTGTGCCAGCAGCCGCGGTAATACAGAGGGTGCGAGCGTTAATCGGATTTACTGGGCGTAAAGCGTGCGTAGGCGGCTTATTAAGTCGGATGTGAAATCCCCGAGCTTAACTTGGGAATTGCATTCGATACTGGTGAGCTAGAGTATGGGAGAGGATGGTAGAATTCCAGGTGTAGCGGTGAAATGCGTAGAGATCTGGAGGAATACCGATGGCGAAGGCAGCCATCTGGCCTAATACTGACGCTGAGGTACG…
AES9.3	2023-04-02	Sludge - Plant A	9	MacConkey agar with 2.0 mg/L cefotaxime	Enterococcus casseliflavus	Enterococcus	Enterococcaceae	Positive	GAGGGCAGAAGTCTGACCGAGCAACGCCGCGTGAGTGAAGAAGGTTTTCGGATCGTAAAACTCTGTTGTTAGAGAAGAACAAGGATGAGAGTAAAATGTTCATCCCTTGACGGTATCTAACCAGAAAGCCACGGCTAACTACGTGCCAGCAGCCGCGGTAATACGTAGGTGGCAAGCGTTGTCCGGATTTATTGGGCGTAAAGCGAGCGCAGGCGGTTTCTTAAGTCTGATGTGAAAGCCCCCGGCTCAACCGGGGAGGGTCATTGGAAACTGGGAGACTTGAGTGCAGAAGAGGAGAGTGGAATTCCATGTGTAGCGGTGAAATGCGTAGATATATGGAGGAACACCAGTGGCGAAGGCGGCTCTCTGGTCTGTAACTGACGCTGAGGCTCGAAAGCG…
AEWB8.1	2023-04-02	Wastewater - Before purification - Plant A	8	MacConkey agar with 2.0 mg/L cefotaxime	Pseudomonas indoloxydans	Pseudomonas	Pseudomonadaceae	Negative	GGGAGGGAATGGGCGAAGCCTGATCCAGCCATGCCGCGTGTGTGAAGAAGGTCTTCGGATTGTAAAGCACTTTAAGTTGGGAGGAAGGGCATTAAGTTAATACCTTGCTGTTTTGACGTTACCGACAGAATAAGCACCGGCTAACTTCGTGCCAGCAGCCGCGGTAATACGAAGGGTGCAAGCGTTAATCGGAATTACTGGGCGTAAAGCGCGCGTAGGTGGTTCGTTAAGTTGGATGTGAAAGCCCCGGGCTCAACCTGGGAACTGCATCCAAAACTGGCGAGCTAGAGTACGGTAGAGGGTGGTGGAATTTCCTGTGTAGCGGTGAAATGCGTAGATATAGGAAGGAACACCAGTGGCGAAGGCGACCACCTGGACTGATACTGACACTGAGGTGCG…
AEWB8.2	2023-04-02	Wastewater - Before purification - Plant A	8	MacConkey agar with 2.0 mg/L cefotaxime	Pseudomonas aeruginosa	Pseudomonas	Pseudomonadaceae	Negative	AGGAAGGGGCGAAGCCTGATCCAGCCATGCCGCGTGTGTGAAGAAGGTCTTCGGATTGTAAAGCACTTTAAGTTGGGAGGAAGGGCAGTAAGTTAATACCTTGCTGTTTTGACGTTACCAACAGAATAAGCACCGGCTAACTTCGTGCCAGCAGCCGCGGTAATACGAAGGGTGCAAGCGTTAATCGGAATTACTGGGCGTAAAGCGCGCGTAGGTGGTTCAGCAAGTTGGATGTGAAATCCCCGGGCTCAACCTGGGAACTGCATCCAAAACTACTGAGCTAGAGTACGGTAGAGGGTGGTGGAATTTCCTGTGTAGCGGTGAAATGCGTAGATATAGGAAGGAACACCAGTGGCGAAGGCGACCACCTGGACTGATACTGACACTGAGGTGCGAAAG…
AEWA3.1	2023-04-02	Wastewater - After purification - Plant A	3	MacConkey agar with 2.0 mg/L cefotaxime	Pseudomonas composti	Pseudomonas	Pseudomonadaceae	Negative	TGGAGGAAGGGCGAAGCCTGATCCAGCCATGCCGCGTGTGTGAAGAAGGTCTTCGGATTGTAAAGCACTTTAAGTTGGGAGGAAGGGTTGTAGATTAATACTCTGCAGTTTTGACGTTACCGACAGAATAAGCACCGGCTAACTTCGTGCCAGCAGCCGCGGTAATACGAAGGGTGCAAGCGTTAATCGGAATTACTGGGCGTAAAGCGCGCGTAGGTGGTTCGTTAAGTTGGATGTGAAAGCCCCGGGCTCAACCTGGGAACTGCATCCAAAACTGGCGAGCTAGAGTACGGTAGAGGGTGGTGGAATTTCCTGTGTAGCGGTGAAATGCGTAGATATAGGAAGGAACACCAGTGGCGAAGGCGACCACCTGGACTGATACTGACACTGAGGTGCGAA…
AEWB7.1	2023-04-02	Wastewater - Before purification - Plant A	7	MacConkey agar with 2.0 mg/L cefotaxime	Pseudomonas sihuiensis	Pseudomonas	Pseudomonadaceae	Negative	TGGAAGGGGCGAAGCCTGATCCAGCCATGCCGCGTGTGTGAAGAAGGTCTTCGGATTGTAAAGCACTTTAAGTTGGGAGGAAGGGCTGCTGGTTAATACCCTGCAGTTTTGACGTTACCAACAGAATAAGCACCGGCTAACTTCGTGCCAGCAGCCGCGGTAATACGAAGGGTGCAAGCGTTAATCGGAATTACTGGGCGTAAAGCGCGCGTAGGTGGTTCGTTAAGTTGGATGTGAAAGCCCCGGGCTCAACCTGGGAACTGCATCCAAAACTGGCGAGCTAGAGTACGGTAGAGGGTGGTGGAATTTCCTGTGTAGCGGTGAAATGCGTAGATATAGGAAGGAACACCAGTGGCGAAGGCGACCACCTGGACTGATACTGACACTGAGGTGCGAAAG…
AEWB6.1	2023-04-02	Wastewater - Before purification - Plant A	6	MacConkey agar with 2.0 mg/L cefotaxime	Pseudomonas pseudoalcaligenes	Pseudomonas	Pseudomonadaceae	Negative	GGAATGGGCGAAGCCTGATCCAGCCATGCCGCGTGTGTGAAGAAGGTCTTCGGATTGTAAAGCACTTTAAGTTGGGAGGAAGGGCATTAACCTAATACGTTAGTGTTTTGACGTTACCGACAGAATAAGCACCGGCTAACTTCGTGCCAGCAGCCGCGGTAATACGAAGGGTGCAAGCGTTAATCGGAATTACTGGGCGTAAAGCGCGCGTAGGTGGTTCGTTAAGTTGGATGTGAAAGCCCCGGGCTCAACCTGGGAACTGCATCCAAAACTGGCGAGCTAGAGTACGGTAGAGGGTGGTGGAATTTCCTGTGTAGCGGTGAAATGCGTAGATATAGGAAGGAACACCAGTGGCGAAGGCGACCACCTGGACTGATACTGACACTGAGGTGCGAAAGC…
AEWB9.1	2023-04-02	Wastewater - Before purification - Plant A	9	MacConkey agar with 2.0 mg/L cefotaxime	Pseudomonas composti	Pseudomonas	Pseudomonadaceae	Negative	AGGAATGGGCGAAGCCTGATCCAGCCATGCCGCGTGTGTGAAGAAGGTCTTCGGATTGTAAAGCACTTTAAGTTGGGAGGAAGGGTTGTAAATTAATACTCTGCAGTTTTGACGTTACCGACAGAATAAGCACCGGCTAACTTCGTGCCAGCAGCCGCGGTAATACGAAGGGTGCAAGCGTTAATCGGAATTACTGGGCGTAAAGCGCGCGTAGGTGGTTCGTTAAGTTGGATGTGAAAGCCCCGGGCTCAACCTGGGAACTGCATCCAAAACTGGCGAGCTAGAGTACGGTAGAGGGTGGTGGAATTTCCTGTGTAGCGGTGAAATGCGTAGATATAGGAAGGAACACCAGTGGCGAAGGCGACCACCTGGACTGATACTGACACTGAGGTGCGAAAG…
AEWB10.1	2023-04-02	Wastewater - Before purification - Plant A	10	MacConkey agar with 2.0 mg/L cefotaxime	Enterococcus faecalis	Enterococcus	Enterococcaceae	Positive	TGGATGGACGAAAGTCTGACCGAGCAACGCCGCGTGAGTGAAGAAGGTTTTCGGATCGTAAAACTCTGTTGTTAGAGAAGAACAAGGACGTTAGTAACTGAACGTCCCCTGACGGTATCTAACCAGAAAGCCACGGCTAACTACGTGCCAGCAGCCGCGGTAATACGTAGGTGGCAAGCGTTGTCCGGATTTATTGGGCGTAAAGCGAGCGCAGGCGGTTTCTTAAGTCTGATGTGAAAGCCCCCGGCTCAACCGGGGAGGGTCATTGGAAACTGGGAGACTTGAGTGCAGAAGAGGAGAGTGGAATTCCATGTGTAGCGGTGAAATGCGTAGATATATGGAGGAACACCAGTGGCGAAGGCGGCTCTCTGGTCTGTAACTGACGCTGAGGCTCGAAAG…
BEP10.1	2023-04-02	Protein powder - Plant B	10	MacConkey agar with 2.0 mg/L cefotaxime	Enterococcus faecium	Enterococcus	Enterococcaceae	Positive	TCGGATGGGCGAAAGTCTGACCGAGCAACGCCGCGTGAGTGAAGAAGGTTTTCGGATCGTAAAACTCTGTTGTTAGAGAAGAACAAGGATGAGAGTAACTGTTCATCCCTTGACGGTATCTAACCAGAAAGCCACGGCTAACTACGTGCCAGCAGCCGCGGTAATACGTAGGTGGCAAGCGTTGTCCGGATTTATTGGGCGTAAAGCGAGCGCAGGCGGTTTCTTAAGTCTGATGTGAAAGCCCCCGGCTCAACCGGGGAGGGTCATTGGAAACTGGGAGACTTGAGTGCAGAAGAGGAGAGTGGAATTCCATGTGTAGCGGTGAAATGCGTAGATATATGGAGGAACACCAGTGGCGAAGGCGGCTCTCTGGTCTGTAACTGACGCTGAGGCTCGAAA…
BEP2.1	2023-04-02	Protein powder - Plant B	2	MacConkey agar with 2.0 mg/L cefotaxime	Enterococcus faecium	Enterococcus	Enterococcaceae	Positive	GGGAAGAAAGTCTGACCGAGCAACGCCGCGTGAGTGAAGAAGGTTTTCGGATCGTAAAACTCTGTTGTTAGAGAAGAACAAGGATGAGAGTAACTGTTCATCCCTTGACGGTATCTAACCAGAAAGCCACGGCTAACTACGTGCCAGCAGCCGCGGTAATACGTAGGTGGCAAGCGTTGTCCGGATTTATTGGGCGTAAAGCGAGCGCAGGCGGTTTCTTAAGTCTGATGTGAAAGCCCCCGGCTCAACCGGGGAGGGTCATTGGAAACTGGGAGACTTGAGTGCAGAAGAGGAGAGTGGAATTCCATGTGTAGCGGTGAAATGCGTAGATATATGGAGGAACACCAGTGGCGAAGGCGGCTCTCTGGTCTGTAACTGACGCTGAGGCTCGAAAGCGTG…
BEP3.1	2023-04-02	Protein powder - Plant B	3	MacConkey agar with 2.0 mg/L cefotaxime	Enterococcus faecium	Enterococcus	Enterococcaceae	Positive	CGATGGGACGAAAGTCTGACCGAGCAACGCCGCGTGAGTGAAGAAGGTTTTCGGATCGTAAAACTCTGTTGTTAGAGAAGAACAAGGATGAGAGTAACTGTTCATCCCTTGACGGTATCTAACCAGAAAGCCACGGCTAACTACGTGCCAGCAGCCGCGGTAATACGTAGGTGGCAAGCGTTGTCCGGATTTATTGGGCGTAAAGCGAGCGCAGGCGGTTTCTTAAGTCTGATGTGAAAGCCCCCGGCTCAACCGGGGAGGGTCATTGGAAACTGGGAGACTTGAGTGCAGAAGAGGAGAGTGGAATTCCATGTGTAGCGGTGAAATGCGTAGATATATGGAGGAACACCAGTGGCGAAGGCGGCTCTCTGGTCTGTAACTGACGCTGAGGCTCGAAAG…
BEP5.1	2023-04-02	Protein powder - Plant B	5	MacConkey agar with 2.0 mg/L cefotaxime	Enterococcus faecium	Enterococcus	Enterococcaceae	Positive	CGAGGGACGAAAGTCTGACCGAGCAACGCCGCGTGAGTGAAGAAGGTTTTCGGATCGTAAAACTCTGTTGTTAGAGAAGAACAAGGATGAGAGTAACTGTTCATCCCTTGACGGTATCTAACCAGAAAGCCACGGCTAACTACGTGCCAGCAGCCGCGGTAATACGTAGGTGGCAAGCGTTGTCCGGATTTATTGGGCGTAAAGCGAGCGCAGGCGGTTTCTTAAGTCTGATGTGAAAGCCCCCGGCTCAACCGGGGAGGGTCATTGGAAACTGGGAGACTTGAGTGCAGAAGAGGAGAGTGGAATTCCATGTGTAGCGGTGAAATGCGTAGATATATGGAGGAACACCAGTGGCGAAGGCGGCTCTCTGGTCTGTAACTGACGCTGAGGCTCGAAAGC…
BEP6.1	2023-04-02	Protein powder - Plant B	6	MacConkey agar with 2.0 mg/L cefotaxime	Enterococcus faecium	Enterococcus	Enterococcaceae	Positive	GGATGGGCGAAGTCTGACCGAGCAACGCCGCGTGAGTGAAGAAGGTTTTCGGATCGTAAAACTCTGTTGTTAGAGAAGAACAAGGATGAGAGTAACTGTTCATCCCTTGACGGTATCTAACCAGAAAGCCACGGCTAACTACGTGCCAGCAGCCGCGGTAATACGTAGGTGGCAAGCGTTGTCCGGATTTATTGGGCGTAAAGCGAGCGCAGGCGGTTTCTTAAGTCTGATGTGAAAGCCCCCGGCTCAACCGGGGAGGGTCATTGGAAACTGGGAGACTTGAGTGCAGAAGAGGAGAGTGGAATTCCATGTGTAGCGGTGAAATGCGTAGATATATGGAGGAACACCAGTGGCGAAGGCGGCTCTCTGGTCTGTAACTGACGCTGAGGCTCGAAAGCG…
BEP8.1	2023-04-02	Protein powder - Plant B	8	MacConkey agar with 2.0 mg/L cefotaxime	Pediococcus acidilactici	Pediococcus	Lactobacillaceae	Positive	GGAGCAACGCCGCGTGAGTGAAGAAGGGTTTCGGCTCGTAAAGCTCTGTTGTTAAAGAAGAACGTGGGTGAGAGTAACTGTTCACCCAGTGACGGTATTTAACCAGAAAGCCACGGCTAACTACGTGCCAGCAGCCGCGGTAATACGTAGGTGGCAAGCGTTATCCGGATTTATTGGGCGTAAAGCGAGCGCAGGCGGTCTTTTAAGTCTAATGTGAAAGCCTTCGGCTCAACCGAAGAAGTGCATTGGAAACTGGGAGACTTGAGTGCAGAAGAGGACAGTGGAACTCCATGTGTAGCGGTGAAATGCGTAGATATATGGAAGAACACCAGTGGCGAAGGCGGCTGTCTGGTCTGTAACTGACGCTGAGGCTCGAAAGCATGGGTAGCGAACAGGATT…
BEP8.2	2023-04-02	Protein powder - Plant B	8	MacConkey agar with 2.0 mg/L cefotaxime	Enterococcus faecium	Enterococcus	Enterococcaceae	Positive	GGGAAGAAAGTCTGACCGAGCAACGCCGCGTGAGTGAAGAAGGTTTTCGGATCGTAAAACTCTGTTGTTAGAGAAGAACAAGGATGAGAGTAACTGTTCATCCCTTGACGGTATCTAACCAGAAAGCCACGGCTAACTACGTGCCAGCAGCCGCGGTAATACGTAGGTGGCAAGCGTTGTCCGGATTTATTGGGCGTAAAGCGAGCGCAGGCGGTTTCTTAAGTCTGATGTGAAAGCCCCCGGCTCAACCGGGGAGGGTCATTGGAAACTGGGAGACTTGAGTGCAGAAGAGGAGAGTGGAATTCCATGTGTAGCGGTGAAATGCGTAGATATATGGAGGAACACCAGTGGCGAAGGCGGCTCTCTGGTCTGTAACTGACGCTGAGGCTCGAAAGCGTG…
BEWT1.1	2023-04-02	Wastewater - 24 h collection tank - Plant B	1	MacConkey agar with 2.0 mg/L cefotaxime	Kurthia gibsonii	Kurthia	Caryophanaceae	Positive	GATCATGGACGAAAGTCTGATGGGAGCAACGCCGCGTGAGTGATGAAGGTTTTCGGATCGTAAAACTCTGTTGTAAGGGAAGAACAAGTACGTTAGGAAATGAACGTACCTTGACGGTACCTTATTAGAAAGCCACGGCTAACTACGTGCCAGCAGCCGCGGTAATACGTAGGTGGCAAGCGTTGTCCGGATTTATTGGGCGTAAAGCGCGCGCAGGTGGTTTCTTAAGTCTGATGTGAAAGCCCACGGCTCAACCGTGGAGGGTCATTGGAAACTGGGGAACTTGAGTGCAGAAGAGGATAGTGGAATTCCAAGTGTAGCGGTGAAATGCGTAGAGATTTGGAGGAACACCAGTGGCGAAGGCGACTGTCTGGTCTGTAACTGACACTGAGGCGCGAA…
BEWT1.2	2023-04-02	Wastewater - 24 h collection tank - Plant B	1	MacConkey agar with 2.0 mg/L cefotaxime	Kurthia gibsonii	Kurthia	Caryophanaceae	Positive	CCTGATGGGAAGCAACGCCGCGTGAGTGATGAAGGTTTTACGGAGCGTAAAACTCCTGTTGTAAGGGAAGAGCAAGTACGTTAGGAAATGAACGTACCTTGACGGTACCTTATTAGAAAGCCACGGCTAACTACGTGCCAGCAGCCGCGGTAATACGTAGGTGGCAAGCGTTGTCCGGATTTATTGGGCGTAAAGCGCGCGCAGGTGGTTTCTTAAGTCTGATGTGAAAGCCCACGGCTCAACCGTGGAGGGTCATTGGAAACTGGGGAACTTGAGTGCAGAAGAGGATAGTGGAATTCCAAGTGTAGCGGTGAAATGCGTAGAGATTTGGAGGAACACCAGTGGCGAAGGCGACTGTCTGGTCTGTAACTGACACTGAGGCGCGAAAGCGTGGGGAGC…
BEWT10.1	2023-04-02	Wastewater - 24 h collection tank - Plant B	10	MacConkey agar with 2.0 mg/L cefotaxime	Pseudomonas aeruginosa	Pseudomonas	Pseudomonadaceae	Negative	GGAGGAAGGGCGAAGCCTGATCCAGCCATGCCGCGTGTGTGAAGAAGGTCTTCGGATTGTAAAGCACTTTAAGTTGGGAGGAAGGGCAGTAAGTTAATACCTTGCTGTTTTGACGTTACCAACAGAATAAGCACCGGCTAACTTCGTGCCAGCAGCCGCGGTAATACGAAGGGTGCAAGCGTTAATCGGAATTACTGGGCGTAAAGCGCGCGTAGGTGGTTCAGCAAGTTGGATGTGAAAGCCCCGGGCTCAACCTGGGAATTGCATCCAAAACTACTGAGCTAGAGTACGGTAGAGGGTGGTGGAATTTCCTGTGTAGCGGTGAAATGCGTAGATATAGGAAGGAACACCAGTGGCGAAGGCGACCACCTGGACTGATACTGACACTGAGGTGCGAAA…
BEWT10.2	2023-04-02	Wastewater - 24 h collection tank - Plant B	10	MacConkey agar with 2.0 mg/L cefotaxime	Acinetobacter baumannii	Acinetobacter	Moraxellaceae	Negative	TGGATCCAGCCATGCCGCGTGTGTGAAGAAGGCCTTATGGTTGTAAAGCACTTTAAGCGAGGAGGAGGCTACTTTAGTTAATACCTAGAGATAGTGGACGTTACTCGCAGAATAAGCACCGGCTAACTCTGTGCCAGCAGCCGCGGTAATACAGAGGGTGCGAGCGTTAATCGGATTTACTGGGCGTAAAGCGTGCGTAGGCGGCTTATTAAGTCGGATGTGAAATCCCCGAGCTTAACTTGGGAATTGCATTCGATACTGGTGAGCTAGAGTATGGGAGAGGATGGTAGAATTCCAGGTGTAGCGGTGAAATGCGTAGAGATCTGGAGGAATACCGATGGCGAAGGCAGCCATCTGGCCTAATACTGACGCTGAGGTACGAAAGCATGGGGAGCAAAC…
BEWT10.3	2023-04-02	Wastewater - 24 h collection tank - Plant B	10	MacConkey agar with 2.0 mg/L cefotaxime	Pseudomonas aeruginosa	Pseudomonas	Pseudomonadaceae	Negative	GGAGGAAGGGCGAAGCCTGATCCAGCCATGCCGCGTGTGTGAAGAAGGTCTTCGGATTGTAAAGCACTTTAAGTTGGGAGGAAGGGCAGTAAGTTAATACCTTGCTGTTTTGACGTTACCAACAGAATAAGCACCGGCTAACTTCGTGCCAGCAGCCGCGGTAATACGAAGGGTGCAAGCGTTAATCGGAATTACTGGGCGTAAAGCGCGCGTAGGTGGTTCAGCAAGTTGGATGTGAAATCCCCGGGCTCAACCTGGGAACTGCATCCAAAACTACTGAGCTAGAGTACGGTAGAGGGTGGTGGAATTTCCTGTGTAGCGGTGAAATGCGTAGATATAGGAAGGAACACCAGTGGCGAAGGCGACCACCTGGACTGATACTGACACTGAGGTGCGAAA…
BEWT2.1	2023-04-02	Wastewater - 24 h collection tank - Plant B	2	MacConkey agar with 2.0 mg/L cefotaxime	Citrobacter freundii	Citrobacter	Enterobacteriaceae	Negative	AGGAGCATGGGCGCAAGCCTGATGCAGCCATGCCGCGTGTATGAAGAAGGCCTTCGGGTTGTAAAGTACTTTCAGCGAGGAGGAAGGCGTTGTGGTTAATAACCGCAGCGATTGACGTTACTCGCAGAAGAAGCACCGGCTAACTCCGTGCCAGCAGCCGCGGTAATACGGAGGGTGCAAGCGTTAATCGGAATTACTGGGCGTAAAGCGCACGCAGGCGGTCTGTCAAGTCGGATGTGAAATCCCCGGGCTCAACCTGGGAACTGCATCCGAAACTGGCAGGCTAGAGTCTTGTAGAGGGGGGTAGAATTCCAGGTGTAGCGGTGAAATGCGTAGAGATCTGGAGGAATACCGGTGGCGAAGGCGGCCCCCTGGACAAAGACTGACGCTCAGGTGCGA…
BEWT2.2	2023-04-02	Wastewater - 24 h collection tank - Plant B	2	MacConkey agar with 2.0 mg/L cefotaxime	Kurthia gibsonii	Kurthia	Caryophanaceae	Positive	ATGGGACGAAAGTCTGATGGGAGCAACGCCGCGTGAGTGATGAAGGTTTTCGGATCGTAAAACTCTGTTGTAAGGGAAGAACAAGTACGTTAGGAAATGAACGTACCTTGACGGTACCTTATTAGAAAGCCACGGCTAACTACGTGCCAGCAGCCGCGGTAATACGTAGGTGGCAAGCGTTGTCCGGATTTATTGGGCGTAAAGCGCGCGCAGGTGGTTTCTTAAGTCTGATGTGAAAGCCCACGGCTCAACCGTGGAGGGTCATTGGAAACTGGGGAACTTGAGTGCAGAAGAGGATAGTGGAATTCCAAGTGTAGCGGTGAAATGCGTAGAGATTTGGAGGAACACCAGTGGCGAAGGCGACTGTCTGGTCTGTAACTGACACTGAGGCGCGAAAGC…
BEWT2.3	2023-04-02	Wastewater - 24 h collection tank - Plant B	2	MacConkey agar with 2.0 mg/L cefotaxime	Acinetobacter baumannii	Acinetobacter	Moraxellaceae	Negative	GTGGAAGGGGGGGAACCTGATCCAGCCATGCCGCGTGTGTGAAGAAGGCCTTATGGTTGTAAAGCACTTTAAGCGAGGAGGAGGCTACTTTAGTTAATACCTAGAGATAGTGGACGTTACTCGCAGAATAAGCACCGGCTAACTCTGTGCCAGCAGCCGCGGTAATACAGAGGGTGCGAGCGTTAATCGGATTTACTGGGCGTAAAGCGTGCGTAGGCGGCTTATTAAGTCGGATGTGAAATCCCCGAGCTTAACTTGGGAATTGCATTCGATACTGGTGAGCTAGAGTATGGGAGAGGATGGTAGAATTCCAGGTGTAGCGGTGAAATGCGTAGAGATCTGGAGGAATACCGATGGCGAAGGCAGCCATCTGGCCTAATACTGACGCTGAGGTACGAA…
BEWT3.1	2023-04-02	Wastewater - 24 h collection tank - Plant B	3	MacConkey agar with 2.0 mg/L cefotaxime	Acinetobacter baumannii	Acinetobacter	Moraxellaceae	Negative	CCTGAATCCAGCCATGCCGCGTGTGTGAAGAAGGCCTTATGGTTGTAAAGCACTTTAAGCGAGGAGGAGGCTACTTTAGTTAATACCTAGAGATAGTGGACGTTACTCGCAGAATAAGCACCGGCTAACTCTGTGCCAGCAGCCGCGGTAATACAGAGGGTGCGAGCGTTAATCGGATTTACTGGGCGTAAAGCGTGCGTAGGCGGCTTATTAAGTCGGATGTGAAATCCCCGAGCTTAACTTGGGAATTGCATTCGATACTGGTGAGCTAGAGTATGGGAGAGGATGGTAGAATTCCAGGTGTAGCGGTGAAATGCGTAGAGATCTGGAGGAATACCGATGGCGAAGGCAGCCATCTGGCCTAATACTGACGCTGAGGTACGAAAGCATGGGGAGCAA…
BEWT3.2	2023-04-02	Wastewater - 24 h collection tank - Plant B	3	MacConkey agar with 2.0 mg/L cefotaxime	Kurthia gibsonii	Kurthia	Caryophanaceae	Positive	ATGGACGAAAGTCTGATGGGAGCAACGCCGCGTGAGTGATGAAGGTTTTCGGATCGTAAAACTCTGTTGTAAGGGAAGAACAAGTACGTTAGGAAATGAACGTACCTTGACGGTACCTTATTAGAAAGCCACGGCTAACTACGTGCCAGCAGCCGCGGTAATACGTAGGTGGCAAGCGTTGTCCGGATTTATTGGGCGTAAAGCGCGCGCAGGTGGTTTCTTAAGTCTGATGTGAAAGCCCACGGCTCAACCGTGGAGGGTCATTGGAAACTGGGGAACTTGAGTGCAGAAGAGGATAGTGGAATTCCAAGTGTAGCGGTGAAATGCGTAGAGATTTGGAGGAACACCAGTGGCGAAGGCGACTGTCTGGTCTGTAACTGACACTGAGGCGCGAAAGCG…
BEWT3.3	2023-04-02	Wastewater - 24 h collection tank - Plant B	3	MacConkey agar with 2.0 mg/L cefotaxime	Acinetobacter baumannii	Acinetobacter	Moraxellaceae	Negative	ATGAAGGGGGGGAACCTGATCCAGCCATGCCGCGTGTGTGAAGAAGGCCTTATGGTTGTAAAGCACTTTAAGCGAGGAGGAGGCTACTTTAGTTAATACCTAGAGATAGTGGACGTTACTCGCAGAATAAGCACCGGCTAACTCTGTGCCAGCAGCCGCGGTAATACAGAGGGTGCGAGCGTTAATCGGATTTACTGGGCGTAAAGCGTGCGTAGGCGGCTTATTAAGTCGGATGTGAAATCCCCGAGCTTAACTTGGGAATTGCATTCGATACTGGTGAGCTAGAGTATGGGAGAGGATGGTAGAATTCCAGGTGTAGCGGTGAAATGCGTAGAGATCTGGAGGAATACCGATGGCGAAGGCAGCCATCTGGCCTAATACTGACGCTGAGGTACGAAA…
BEWT3.4	2023-04-02	Wastewater - 24 h collection tank - Plant B	3	MacConkey agar with 2.0 mg/L cefotaxime	Acinetobacter baumannii	Acinetobacter	Moraxellaceae	Negative	TGGAAGGGGGGGAACCTGATCCAGCCATGCCGCGTGTGTGAAGAAGGCCTTATGGTTGTAAAGCACTTTAAGCGAGGAGGAGGCTACTTTAGTTAATACCTAGAGATAGTGGACGTTACTCGCAGAATAAGCACCGGCTAACTCTGTGCCAGCAGCCGCGGTAATACAGAGGGTGCGAGCGTTAATCGGATTTACTGGGCGTAAAGCGTGCGTAGGCGGCTTATTAAGTCGGATGTGAAATCCCCGAGCTTAACTTGGGAATTGCATTCGATACTGGTGAGCTAGAGTATGGGAGAGGATGGTAGAATTCCAGGTGTAGCGGTGAAATGCGTAGAGATCTGGAGGAATACCGATGGCGAAGGCAGCCATCTGGCCTAATACTGACGCTGAGGTACGAAA…
BEWT3.5	2023-04-02	Wastewater - 24 h collection tank - Plant B	3	MacConkey agar with 2.0 mg/L cefotaxime	Enterococcus faecium	Enterococcus	Enterococcaceae	Positive	GGAGGGAGAAAGTCTGACCGAGCAACGCCGCGTGAGTGAAGAAGGTTTTCGGATCGTAAAACTCTGTTGTTAGAGAAGAACAAGGATGAGAGTAACTGTTCATCCCTTGACGGTATCTAACCAGAAAGCCACGGCTAACTACGTGCCAGCAGCCGCGGTAATACGTAGGTGGCAAGCGTTGTCCGGATTTATTGGGCGTAAAGCGAGCGCAGGCGGTTTCTTAAGTCTGATGTGAAAGCCCCCGGCTCAACCGGGGAGGGTCATTGGAAACTGGGAGACTTGAGTGCAGAAGAGGAGAGTGGAATTCCATGTGTAGCGGTGAAATGCGTAGATATATGGAGGAACACCAGTGGCGAAGGCGGCTCTCTGGTCTGTAACTGACGCTGAGGCTCGAAAGCG…
BEWT4.1	2023-04-02	Wastewater - 24 h collection tank - Plant B	4	MacConkey agar with 2.0 mg/L cefotaxime	Acinetobacter baumannii	Acinetobacter	Moraxellaceae	Negative	GGTGGAAGGGGGGGAACCCTGATCCAGCCATGCCGCGTGTGTGAAGAAGGCCTTATGGTTGTAAAGCACTTTAAGCGAGGAGGAGGCTACTTTAGTTAATACCTAGAGATAGTGGACGTTACTCGCAGAATAAGCACCGGCTAACTCTGTGCCAGCAGCCGCGGTAATACAGAGGGTGCGAGCGTTAATCGGATTTACTGGGCGTAAAGCGTGCGTAGGCGGCTTATTAAGTCGGATGTGAAATCCCCGAGCTTAACTTGGGAATTGCATTCGATACTGGTGAGCTAGAGTATGGGAGAGGATGGTAGAATTCCAGGTGTAGCGGTGAAATGCGTAGAGATCTGGAGGAATACCGATGGCGAAGGCAGCCATCTGGCCTAATACTGACGCTGAGGTACG…
BEWT4.2	2023-04-02	Wastewater - 24 h collection tank - Plant B	4	MacConkey agar with 2.0 mg/L cefotaxime	Acinetobacter baumannii	Acinetobacter	Moraxellaceae	Negative	GGAGGAAGGGGGGGAACCCTGATCCAGCCATGCCGCGTGTGTGAAGAAGGCCTTATGGTTGTAAAGCACTTTAAGCGAGGAGGAGGCTACTTTAGTTAATACCTAGAGATAGTGGACGTTACTCGCAGAATAAGCACCGGCTAACTCTGTGCCAGCAGCCGCGGTAATACAGAGGGTGCGAGCGTTAATCGGATTTACTGGGCGTAAAGCGTGCGTAGGCGGCTTATTAAGTCGGATGTGAAATCCCCGAGCTTAACTTGGGAATTGCATTCGATACTGGTGAGCTAGAGTATGGGAGAGGATGGTAGAATTCCAGGTGTAGCGGTGAAATGCGTAGAGATCTGGAGGAATACCGATGGCGAAGGCAGCCATCTGGCCTAATACTGACGCTGAGGTACG…
BEWT4.3	2023-04-02	Wastewater - 24 h collection tank - Plant B	4	MacConkey agar with 2.0 mg/L cefotaxime	Acinetobacter baumannii	Acinetobacter	Moraxellaceae	Negative	GTTGGAAGGGGGGGAACCTGATCCAGCCATGCCGCGTGTGTGAAGAAGGCCTTATGGTTGTAAAGCACTTTAAGCGAGGAGGAGGCTACTTTAGTTAATACCTAGAGATAGTGGACGTTACTCGCAGAATAAGCACCGGCTAACTCTGTGCCAGCAGCCGCGGTAATACAGAGGGTGCGAGCGTTAATCGGATTTACTGGGCGTAAAGCGTGCGTAGGCGGCTTATTAAGTCGGATGTGAAATCCCCGAGCTTAACTTGGGAATTGCATTCGATACTGGTGAGCTAGAGTATGGGAGAGGATGGTAGAATTCCAGGTGTAGCGGTGAAATGCGTAGAGATCTGGAGGAATACCGATGGCGAAGGCAGCCATCTGGCCTAATACTGACGCTGAGGTACGA…
BEWT6.1	2023-04-02	Wastewater - 24 h collection tank - Plant B	6	MacConkey agar with 2.0 mg/L cefotaxime	Acinetobacter baumannii	Acinetobacter	Moraxellaceae	Negative	GGAAGGGGGGGAACCCTGATCCCAGCCATGCCGCGTGTGTGAAGAAGGCCTTATGGTTGTAAAGCACTTTAAGCGAGGAGGAGGCTACTTTAGTTAATACCTAGAGATAGTGGACGTTACTCGCAGAATAAGCACCGGCTAACTCTGTGCCAGCAGCCGCGGTAATACAGAGGGTGCGAGCGTTAATCGGATTTACTGGGCGTAAAGCGTGCGTAGGCGGCTTATTAAGTCGGATGTGAAATCCCCGAGCTTAACTTGGGAATTGCATTCGATACTGGTGAGCTAGAGTATGGGAGAGGATGGTAGAATTCCAGGTGTAGCGGTGAAATGCGTAGAGATCTGGAGGAATACCGATGGCGAAGGCAGCCATCTGGCCTAATACTGACGCTGAGGTACGAA…
BEWT6.2	2023-04-02	Wastewater - 24 h collection tank - Plant B	6	MacConkey agar with 2.0 mg/L cefotaxime	Acinetobacter baumannii	Acinetobacter	Moraxellaceae	Negative	TGTGGAAGGGGGGGAACCTGATCCAGCCATGCCGCGTGTGTGAAGAAGGCCTTATGGTTGTAAAGCACTTTAAGCGAGGAGGAGGCTACTTTAGTTAATACCTAGAGATAGTGGACGTTACTCGCAGAATAAGCACCGGCTAACTCTGTGCCAGCAGCCGCGGTAATACAGAGGGTGCGAGCGTTAATCGGATTTACTGGGCGTAAAGCGTGCGTAGGCGGCTTATTAAGTCGGATGTGAAATCCCCGAGCTTAACTTGGGAATTGCATTCGATACTGGTGAGCTAGAGTATGGGAGAGGATGGTAGAATTCCAGGTGTAGCGGTGAAATGCGTAGAGATCTGGAGGAATACCGATGGCGAAGGCAGCCATCTGGCCTAATACTGACGCTGAGGTACGA…
BEWT6.3	2023-04-02	Wastewater - 24 h collection tank - Plant B	6	MacConkey agar with 2.0 mg/L cefotaxime	Kurthia gibsonii	Kurthia	Caryophanaceae	Positive	GTGAGGTGATGAAGGTTTTCGGATCGTAAAACTCTGTTGTAAGGGAAGAACAAGTACGTTAGGAAATGAACGTACCTTGACGGTACCTTATTAGAAAGCCACGGCTAACTACGTGCCAGCAGCCGCGGTAATACGTAGGTGGCAAGCGTTGTCCGGATTTATTGGGCGTAAAGCGCGCGCAGGTGGTTTCTTAAGTCTGATGTGAAAGCCCACGGCTCAACCGTGGAGGGTCATTGGAAACTGGGGAACTTGAGTGCAGAAGAGGATAGTGGAATTCCAAGTGTAGCGGTGAAATGCGTAGAGATTTGGAGGAACACCAGTGGCGAAGGCGACTGTCTGGTCTGTAACTGACACTGAGGCGCGAAAGCGTGGGGAGCAAACAGGATTAGATACCCTGGT…
BEWT7.1	2023-04-02	Wastewater - 24 h collection tank - Plant B	7	MacConkey agar with 2.0 mg/L cefotaxime	Acinetobacter baumannii	Acinetobacter	Moraxellaceae	Negative	GGGGGAAGGGGGGGAACCTGATCCAGCCATGCCGCGTGTGTGAAGAAGGCCTTATGGTTGTAAAGCACTTTAAGCGAGGAGGAGGCTACTTTAGTTAATACCTAGAGATAGTGGACGTTACTCGCAGAATAAGCACCGGCTAACTCTGTGCCAGCAGCCGCGGTAATACAGAGGGTGCGAGCGTTAATCGGATTTACTGGGCGTAAAGCGTGCGTAGGCGGCTTATTAAGTCGGATGTGAAATCCCCGAGCTTAACTTGGGAATTGCATTCGATACTGGTGAGCTAGAGTATGGGAGAGGATGGTAGAATTCCAGGTGTAGCGGTGAAATGCGTAGAGATCTGGAGGAATACCGATGGCGAAGGCAGCCATCTGGCCTAATACTGACGCTGAGGTACGA…
BEWT7.2	2023-04-02	Wastewater - 24 h collection tank - Plant B	7	MacConkey agar with 2.0 mg/L cefotaxime	Kurthia gibsonii	Kurthia	Caryophanaceae	Positive	GGAACGTAAAGTCTGATGGGAGCAACGCCGCGTGAGTGATGAAGGTTTTCGGAATCGTAAAACTCTGTTGTAAGGGAAGAACAAGTACGTTAGGAAATGAACGTACCTTGACGGTACCTTATTAGAAAGCCACGGCTAACTACGTGCCAGCAGCCGCGGTAATACGTAGGTGGCAAGCGTTGTCCGGATTTATTGGGCGTAAAGCGCGCGCAGGTGGTTTCTTAAGTCTGATGTGAAAGCCCACGGCTCAACCGTGGAGGGTCATTGGAAACTGGGGAACTTGAGTGCAGAAGAGGATAGTGGAATTCCAAGTGTAGCGGTGAAATGCGTAGAGATTTGGAGGAACACCAGTGGCGAAGGCGACTGTCTGGTCTGTAACTGACACTGAGGCGCGAAAGC…
BEWT7.3	2023-04-02	Wastewater - 24 h collection tank - Plant B	7	MacConkey agar with 2.0 mg/L cefotaxime	Acinetobacter baumannii	Acinetobacter	Moraxellaceae	Negative	GGAAGGAATGGGGGGGAACCTGAATCCAGCCATGCCCGCGTGTGTGAAGAAGGCCTTATGGTTGTAAAGCACTTTAAGCGAGGAGGAGGCTACTTTAGTTAATACCTAGAGATAGTGGACGTTACTCGCAGAATAAGCACCGGCTAACTCTGTGCCAGCAGCCGCGGTAATACAGAGGGTGCGAGCGTTAATCGGATTTACTGGGCGTAAAGCGTGCGTAGGCGGCTTATTAAGTCGGATGTGAAATCCCCGAGCTTAACTTGGGAATTGCATTCGATACTGGTGAGCTAGAGTATGGGAGAGGATGGTAGAATTCCAGGTGTAGCGGTGAAATGCGTAGAGATCTGGAGGAATACCGATGGCGAAGGCAGCCATCTGGCCTAATACTGACGCTGAGGT…
BEWT8.1	2023-04-02	Wastewater - 24 h collection tank - Plant B	8	MacConkey agar with 2.0 mg/L cefotaxime	Acinetobacter baumannii	Acinetobacter	Moraxellaceae	Negative	GAGGGGGGGGGGAACCTGATCCAGCCATGCCGCGTGTGTGAAGAAGGCCTTATGGTTGTAAAGCACTTTAAGCGAGGAGGAGGCTACTTTAGTTAATACCTAGAGATAGTGGACGTTACTCGCAGAATAAGCACCGGCTAACTCTGTGCCAGCAGCCGCGGTAATACAGAGGGTGCGAGCGTTAATCGGATTTACTGGGCGTAAAGCGTGCGTAGGCGGCTTATTAAGTCGGATGTGAAATCCCCGAGCTTAACTTGGGAATTGCATTCGATACTGGTGAGCTAGAGTATGGGAGAGGATGGTAGAATTCCAGGTGTAGCGGTGAAATGCGTAGAGATCTGGAGGAATACCGATGGCGAAGGCAGCCATCTGGCCTAATACTGACGCTGAGGTACGAAA…
BEWT8.2	2023-04-02	Wastewater - 24 h collection tank - Plant B	8	MacConkey agar with 2.0 mg/L cefotaxime	Acinetobacter baumannii	Acinetobacter	Moraxellaceae	Negative	TGGAAGGGGGGGAACCTGATCCAGCCATGCCGCGTGTGTGAAGAAGGCCTTATGGTTGTAAAGCACTTTAAGCGAGGAGGAGGCTACTTTAGTTAATACCTAGAGATAGTGGACGTTACTCGCAGAATAAGCACCGGCTAACTCTGTGCCAGCAGCCGCGGTAATACAGAGGGTGCGAGCGTTAATCGGATTTACTGGGCGTAAAGCGTGCGTAGGCGGCTTATTAAGTCGGATGTGAAATCCCCGAGCTTAACTTGGGAATTGCATTCGATACTGGTGAGCTAGAGTATGGGAGAGGATGGTAGAATTCCAGGTGTAGCGGTGAAATGCGTAGAGATCTGGAGGAATACCGATGGCGAAGGCAGCCATCTGGCCTAATACTGACGCTGAGGTACGAAA…
BEWT8.3	2023-04-02	Wastewater - 24 h collection tank - Plant B	8	MacConkey agar with 2.0 mg/L cefotaxime	Acinetobacter baumannii	Acinetobacter	Moraxellaceae	Negative	GAGGAAGGGGGGGACCCTGATCCAGCCATGCCGCGTGTGTGAAGAAGGCCTTATGGTTGTAAAGCACTTTAAGCGAGGAGGAGGCTACTTTAGTTAATACCTAGAGATAGTGGACGTTACTCGCAGAATAAGCACCGGCTAACTCTGTGCCAGCAGCCGCGGTAATACAGAGGGTGCGAGCGTTAATCGGATTTACTGGGCGTAAAGCGTGCGTAGGCGGCTTATTAAGTCGGATGTGAAATCCCCGAGCTTAACTTGGGAATTGCATTCGATACTGGTGAGCTAGAGTATGGGAGAGGATGGTAGAATTCCAGGTGTAGCGGTGAAATGCGTAGAGATCTGGAGGAATACCGATGGCGAAGGCAGCCATCTGGCCTAATACTGACGCTGAGGTACGAA…
BEWT9.1	2023-04-02	Wastewater - 24 h collection tank - Plant B	9	MacConkey agar with 2.0 mg/L cefotaxime	Acinetobacter baumannii	Acinetobacter	Moraxellaceae	Negative	GGTGGAAGGGGGGGAACCTGATCCAGCCATGCCGCGTGTGTGAAGAAGGCCTTATGGTTGTAAAGCACTTTAAGCGAGGAGGAGGCTACTTTAGTTAATACCTAGAGATAGTGGACGTTACTCGCAGAATAAGCACCGGCTAACTCTGTGCCAGCAGCCGCGGTAATACAGAGGGTGCGAGCGTTAATCGGATTTACTGGGCGTAAAGCGTGCGTAGGCGGCTTATTAAGTCGGATGTGAAATCCCCGAGCTTAACTTGGGAATTGCATTCGATACTGGTGAGCTAGAGTATGGGAGAGGATGGTAGAATTCCAGGTGTAGCGGTGAAATGCGTAGAGATCTGGAGGAATACCGATGGCGAAGGCAGCCATCTGGCCTAATACTGACGCTGAGGTACGA…
BEWT9.2	2023-04-02	Wastewater - 24 h collection tank - Plant B	9	MacConkey agar with 2.0 mg/L cefotaxime	Acinetobacter baumannii	Acinetobacter	Moraxellaceae	Negative	GGGGGGGAACCCTGAATCCAGCCATGCCGCGTGTGTGAAGAAGGCCTTATGGTTGTAAAGCACTTTAAGCGAGGAGGAGGCTACTTTAGTTAATACCTAGAGATAGTGGACGTTACTCGCAGAATAAGCACCGGCTAACTCTGTGCCAGCAGCCGCGGTAATACAGAGGGTGCGAGCGTTAATCGGATTTACTGGGCGTAAAGCGTGCGTAGGCGGCTTATTAAGTCGGATGTGAAATCCCCGAGCTTAACTTGGGAATTGCATTCGATACTGGTGAGCTAGAGTATGGGAGAGGATGGTAGAATTCCAGGTGTAGCGGTGAAATGCGTAGAGATCTGGAGGAATACCGATGGCGAAGGCAGCCATCTGGCCTAATACTGACGCTGAGGTACGAAAGCA…
BEWA10.1	2023-04-02	Wastewater - After disinfection - Plant B	10	MacConkey agar with 2.0 mg/L cefotaxime	Bacillus licheniformis	Bacillus	Bacillaceae	Positive	GAGGGAGAAAGTCTGACGGAGCAACGCCGCGTGAGTGATGAAGGTTTTCGGATCGTAAAACTCTGTTGTTAGGGAAGAACAAGTACCGTTCGAATAGGGCGGTACCTTGACGGTACCTAACCAGAAAGCCACGGCTAACTACGTGCCAGCAGCCGCGGTAATACGTAGGTGGCAAGCGTTGTCCGGAATTATTGGGCGTAAAGCGCGCGCAGGCGGTTTCTTAAGTCTGATGTGAAAGCCCCCGGCTCAACCGGGGAGGGTCATTGGAAACTGGGGAACTTGAGTGCAGAAGAGGAGAGTGGAATTCCACGTGTAGCGGTGAAATGCGTAGAGATGTGGAGGAACACCAGTGGCGAAGGCGACTCTCTGGTCTGTAACTGACGCTGAGGCGCGAAAGCG…
BEWA2.1	2023-04-02	Wastewater - After disinfection - Plant B	2	MacConkey agar with 2.0 mg/L cefotaxime	Shouchella clausii	Shouchella	Bacillaceae	Positive	GGGAAGAAAGTCTGACGGAGCAACGCCGCGTGAGTGAGGAAGGCCTTCGGGTCGTAAAGCTCTGTTGTGAGGGAAGAAGCGGTACCGTTCGAATAGGGCGGTACCTTGACGGTACCTCACCAGAAAGCCACGGCTAACTACGTGCCAGCAGCCGCGGTAATACGTAGGTGGCAAGCGTTGTCCGGAATTATTGGGCGTAAAGCGCGCGCAGGCGGCTTCTTAAGTCTGATGTGAAATCTCGGGGCTCAACCCCGAGCGGCCATTGGAAACTGGGGAGCTTGAGTGCAGAAGAGGAGAGTGGAATTCCACGTGTAGCGGTGAAATGCGTAGAGATGTGGAGGAACACCAGTGGCGAAGGCGACTCTCTGGTCTGTAACTGACGCTGAGGCGCGAAAGCGT…
BEWA4.1	2023-04-02	Wastewater - After disinfection - Plant B	4	MacConkey agar with 2.0 mg/L cefotaxime	Bacillus cereus	Bacillus	Bacillaceae	Positive	GGAAGAAAGTCTGGACGGAGCAACGCCGCGTGAGTGATGAAGGCTTTCGGGTCGTAAAACTCTGTTGTTAGGGAAGAACAAGTGCTAGTTGAATAAGCTGGCACCTTGACGGTACCTAACCAGAAAGCCACGGCTAACTACGTGCCAGCAGCCGCGGTAATACGTAGGTGGCAAGCGTTATCCGGAATTATTGGGCGTAAAGCGCGCGCAGGTGGTTTCTTAAGTCTGATGTGAAAGCCCACGGCTCAACCGTGGAGGGTCATTGGAAACTGGGAGACTTGAGTGCAGAAGAGGAAAGTGGAATTCCATGTGTAGCGGTGAAATGCGTAGAGATATGGAGGAACACCAGTGGCGAAGGCGACTTTCTGGTCTGTAACTGACACTGAGGCGCGAAAGCGT…
BEWA5.1	2023-04-02	Wastewater - After disinfection - Plant B	5	MacConkey agar with 2.0 mg/L cefotaxime	Bacillus paramycoides	Bacillus	Bacillaceae	Positive	GGGAAGAAGTCTGACGGAGCAACGCCGCGTGAGTGATGAAGGCTTTCGGGTCGTAAAACTCTGTTGTTAGGGAAGAACAAGTGCTAGTTGAATAAGCTGGCACCTTGACGGTACCTAACCAGAAAGCCACGGCTAACTACGTGCCAGCAGCCGCGGTAATACGTAGGTGGCAAGCGTTATCCGGAATTATTGGGCGTAAAGCGCGCGCAGGTGGTTTCTTAAGTCTGATGTGAAAGCCCACGGCTCAACCGTGGAGGGTCATTGGAAACTGGGAGACTTGAGTGCAGAAGAGGAAAGTGGAATTCCATGTGTAGCGGTGAAATGCGTAGAGATATGGAGGAACACCAGTGGCGAAGGCGACTTTCTGGTCTGTAACTGACACTGAGGCGCGAAAGCGTG…
BEWA5.2	2023-04-02	Wastewater - After disinfection - Plant B	5	MacConkey agar with 2.0 mg/L cefotaxime	Bacillus cereus	Bacillus	Bacillaceae	Positive	GCATGGAGAAGTCTGACGGAGCAACGCCGCGTGAGTGATGAAGGCTTTCGGGTCGTAAAACTCTGTTGTTAGGGAAGAACAAGTGCTAGTTGAATAAGCTGGCACCTTGACGGTACCTAACCAGAAAGCCACGGCTAACTACGTGCCAGCAGCCGCGGTAATACGTAGGTGGCAAGCGTTATCCGGAATTATTGGGCGTAAAGCGCGCGCAGGTGGTTTCTTAAGTCTGATGTGAAAGCCCACGGCTCAACCGTGGAGGGTCATTGGAAACTGGGAGACTTGAGTGCAGAAGAGGAAAGTGGAATTCCATGTGTAGCGGTGAAATGCGTAGAGATATGGAGGAACACCAGTGGCGAAGGCGACTTTCTGGTCTGTAACTGACACTGAGGCGCGAAAGCG…
BEWA6.1	2023-04-02	Wastewater - After disinfection - Plant B	6	MacConkey agar with 2.0 mg/L cefotaxime	Bacillus paramycoides	Bacillus	Bacillaceae	Positive	GATGGACAAAGTCTGACGGAGCAACGCCGCGTGAGTGATGAAGGCTTTCGGGTCGTAAAACTCTGTTGTTAGGGAAGAACAAGTGCTAGTTGAATAAGCTGGCACCTTGACGGTACCTAACCAGAAAGCCACGGCTAACTACGTGCCAGCAGCCGCGGTAATACGTAGGTGGCAAGCGTTATCCGGAATTATTGGGCGTAAAGCGCGCGCAGGTGGTTTCTTAAGTCTGATGTGAAAGCCCACGGCTCAACCGTGGAGGGTCATTGGAAACTGGGAGACTTGAGTGCAGAAGAGGAAAGTGGAATTCCATGTGTAGCGGTGAAATGCGTAGAGATATGGAGGAACACCAGTGGCGAAGGCGACTTTCTGGTCTGTAACTGACACTGAGGCGCGAAAGCG…
AEG1.1	2023-04-02	Salmon guts - Plant A	1	MacConkey agar with 2.0 mg/L cefotaxime	Enterococcus durans	Enterococcus	Enterococcaceae	Positive	TGGAGGGACAAAGTCTGACCGAGCAACGCCGCGTGAGTGAAGAAGGTTTTCGGATCGTAAAACTCTGTTGTTAGAGAAGAACAAGGATGAGAGTAACTGTTCATCCCTTGACGGTATCTAACCAGAAAGCCACGGCTAACTACGTGCCAGCAGCCGCGGTAATACGTAGGTGGCAAGCGTTGTCCGGATTTATTGGGCGTAAAGCGAGCGCAGGCGGTTTCTTAAGTCTGATGTGAAAGCCCCCGGCTCAACCGGGGAGGGTCATTGGAAACTGGGAGACTTGAGTGCAGAAGAGGAGAGTGGAATTCCATGTGTAGCGGTGAAATGCGTAGATATATGGAGGAACACCAGTGGCGAAGGCGGCTCTCTGGTCTGTAACTGACGCTGAGGCTCGAAAGC…
AEG1.2	2023-04-02	Salmon guts - Plant A	1	MacConkey agar with 2.0 mg/L cefotaxime	Enterococcus durans	Enterococcus	Enterococcaceae	Positive	GGAGGGAGAAGTCTGACCGAGCAACGCCGCGTGAGTGAAGAAGGTTTTCGGATCGTAAAACTCTGTTGTTAGAGAAGAACAAGGATGAGAGTAACTGTTCATCCCTTGACGGTATCTAACCAGAAAGCCACGGCTAACTACGTGCCAGCAGCCGCGGTAATACGTAGGTGGCAAGCGTTGTCCGGATTTATTGGGCGTAAAGCGAGCGCAGGCGGTTTCTTAAGTCTGATGTGAAAGCCCCCGGCTCAACCGGGGAGGGTCATTGGAAACTGGGAGACTTGAGTGCAGAAGAGGAGAGTGGAATTCCATGTGTAGCGGTGAAATGCGTAGATATATGGAGGAACACCAGTGGCGAAGGCGGCTCTCTGGTCTGTAACTGACGCTGAGGCTCGAAAGCGT…
AEG10.1	2023-04-02	Salmon guts - Plant A	10	MacConkey agar with 2.0 mg/L cefotaxime	Enterococcus faecium	Enterococcus	Enterococcaceae	Positive	TGGAGGACGAAGTCTGAACCGAGCAACGCCGCGTGAGTGAAGAAGGTTTTCGGATCGTAAAACTCTGTTGTTAGAGAAGAACAAGGATGAGAGTAACTGTTCATCCCTTGACGGTATCTAACCAGAAAGCCACGGCTAACTACGTGCCAGCAGCCGCGGTAATACGTAGGTGGCAAGCGTTGTCCGGATTTATTGGGCGTAAAGCGAGCGCAGGCGGTTTCTTAAGTCTGATGTGAAAGCCCCCGGCTCAACCGGGGAGGGTCATTGGAAACTGGGAGACTTGAGTGCAGAAGAGGAGAGTGGAATTCCATGTGTAGCGGTGAAATGCGTAGATATATGGAGGAACACCAGTGGCGAAGGCGGCTCTCTGGTCTGTAACTGACGCTGAGGCTCGAAAGC…
AEG10.2	2023-04-02	Salmon guts - Plant A	10	MacConkey agar with 2.0 mg/L cefotaxime	Enterococcus durans	Enterococcus	Enterococcaceae	Positive	GGGACGAAAGTCTGAACCGAGCAACGCCGCGTGAGTGAAGAAGGTTTTCGGATCGTAAAACTCTGTTGTTAGAGAAGAACAAGGATGAGAGTAACTGTTCATCCCTTGACGGTATCTAACCAGAAAGCCACGGCTAACTACGTGCCAGCAGCCGCGGTAATACGTAGGTGGCAAGCGTTGTCCGGATTTATTGGGCGTAAAGCGAGCGCAGGCGGTTTCTTAAGTCTGATGTGAAAGCCCCCGGCTCAACCGGGGAGGGTCATTGGAAACTGGGAGACTTGAGTGCAGAAGAGGAGAGTGGAATTCCATGTGTAGCGGTGAAATGCGTAGATATATGGAGGAACACCAGTGGCGAAGGCGGCTCTCTGGTCTGTAACTGACGCTGAGGCTCGAAAGCGT…
AEG2.1	2023-04-02	Salmon guts - Plant A	2	MacConkey agar with 2.0 mg/L cefotaxime	Enterococcus faecium	Enterococcus	Enterococcaceae	Positive	TGGAGGGACAAAGTCTGACCGAGCAACGCCGCGTGAGTGAAGAAGGTTTTCGGATCGTAAAACTCTGTTGTTAGAGAAGAACAAGGATGAGAGTAACTGTTCATCCCTTGACGGTATCTAACCAGAAAGCCACGGCTAACTACGTGCCAGCAGCCGCGGTAATACGTAGGTGGCAAGCGTTGTCCGGATTTATTGGGCGTAAAGCGAGCGCAGGCGGTTTCTTAAGTCTGATGTGAAAGCCCCCGGCTCAACCGGGGAGGGTCATTGGAAACTGGGAGACTTGAGTGCAGAAGAGGAGAGTGGAATTCCATGTGTAGCGGTGAAATGCGTAGATATATGGAGGAACACCAGTGGCGAAGGCGGCTCTCTGGTCTGTAACTGACGCTGAGGCTCGAAAGC…
AEG3.1	2023-04-02	Salmon guts - Plant A	3	MacConkey agar with 2.0 mg/L cefotaxime	Enterococcus durans	Enterococcus	Enterococcaceae	Positive	TTGGAGGGAGAAAGTCTGACCGAGCAACGCCGCGTGAGTGAAGAAGGTTTTCGGATCGTAAAACTCTGTTGTTAGAGAAGAACAAGGATGAGAGTAACTGTTCATCCCTTGACGGTATCTAACCAGAAAGCCACGGCTAACTACGTGCCAGCAGCCGCGGTAATACGTAGGTGGCAAGCGTTGTCCGGATTTATTGGGCGTAAAGCGAGCGCAGGCGGTTTCTTAAGTCTGATGTGAAAGCCCCCGGCTCAACCGGGGAGGGTCATTGGAAACTGGGAGACTTGAGTGCAGAAGAGGAGAGTGGAATTCCATGTGTAGCGGTGAAATGCGTAGATATATGGAGGAACACCAGTGGCGAAGGCGGCTCTCTGGTCTGTAACTGACGCTGAGGCTCGAAAG…
AEG3.2	2023-04-02	Salmon guts - Plant A	3	MacConkey agar with 2.0 mg/L cefotaxime	Enterococcus durans	Enterococcus	Enterococcaceae	Positive	TGGAGGGACGAAAGTCTGACCGAGCAACGCCGCGTGAGTGAAGAAGGTTTTCGGATCGTAAAACTCTGTTGTTAGAGAAGAACAAGGATGAGAGTAACTGTTCATCCCTTGACGGTATCTAACCAGAAAGCCACGGCTAACTACGTGCCAGCAGCCGCGGTAATACGTAGGTGGCAAGCGTTGTCCGGATTTATTGGGCGTAAAGCGAGCGCAGGCGGTTTCTTAAGTCTGATGTGAAAGCCCCCGGCTCAACCGGGGAGGGTCATTGGAAACTGGGAGACTTGAGTGCAGAAGAGGAGAGTGGAATTCCATGTGTAGCGGTGAAATGCGTAGATATATGGAGGAACACCAGTGGCGAAGGCGGCTCTCTGGTCTGTAACTGACGCTGAGGCTCGAAAG…
AEG4.1	2023-04-02	Salmon guts - Plant A	4	MacConkey agar with 2.0 mg/L cefotaxime	Enterococcus durans	Enterococcus	Enterococcaceae	Positive	GGGACGAAAGTCTGACCGAGCAACGCCGCGTGAGTGAAGAAGGTTTTCGGATCGTAAAACTCTGTTGTTAGAGAAGAACAAGGATGAGAGTAACTGTTCATCCCTTGACGGTATCTAACCAGAAAGCCACGGCTAACTACGTGCCAGCAGCCGCGGTAATACGTAGGTGGCAAGCGTTGTCCGGATTTATTGGGCGTAAAGCGAGCGCAGGCGGTTTCTTAAGTCTGATGTGAAAGCCCCCGGCTCAACCGGGGAGGGTCATTGGAAACTGGGAGACTTGAGTGCAGAAGAGGAGAGTGGAATTCCATGTGTAGCGGTGAAATGCGTAGATATATGGAGGAACACCAGTGGCGAAGGCGGCTCTCTGGTCTGTAACTGACGCTGAGGCTCGAAAGCGTG…
AEG4.2	2023-04-02	Salmon guts - Plant A	4	MacConkey agar with 2.0 mg/L cefotaxime	Enterococcus durans	Enterococcus	Enterococcaceae	Positive	GAGGGCGAAGTCTGACCGAGCAACGCCGCGTGAGTGAAGAAGGTTTTCGGATCGTAAAACTCTGTTGTTAGAGAAGAACAAGGATGAGAGTAACTGTTCATCCCTTGACGGTATCTAACCAGAAAGCCACGGCTAACTACGTGCCAGCAGCCGCGGTAATACGTAGGTGGCAAGCGTTGTCCGGATTTATTGGGCGTAAAGCGAGCGCAGGCGGTTTCTTAAGTCTGATGTGAAAGCCCCCGGCTCAACCGGGGAGGGTCATTGGAAACTGGGAGACTTGAGTGCAGAAGAGGAGAGTGGAATTCCATGTGTAGCGGTGAAATGCGTAGATATATGGAGGAACACCAGTGGCGAAGGCGGCTCTCTGGTCTGTAACTGACGCTGAGGCTCGAAAGCGTG…
AEG5.1	2023-04-02	Salmon guts - Plant A	5	MacConkey agar with 2.0 mg/L cefotaxime	Enterococcus durans	Enterococcus	Enterococcaceae	Positive	GGAGGGAGAAAGTCTGACCGAGCAACGCCGCGTGAGTGAAGAAGGTTTTCGGATCGTAAAACTCTGTTGTTAGAGAAGAACAAGGATGAGAGTAACTGTTCATCCCTTGACGGTATCTAACCAGAAAGCCACGGCTAACTACGTGCCAGCAGCCGCGGTAATACGTAGGTGGCAAGCGTTGTCCGGATTTATTGGGCGTAAAGCGAGCGCAGGCGGTTTCTTAAGTCTGATGTGAAAGCCCCCGGCTCAACCGGGGAGGGTCATTGGAAACTGGGAGACTTGAGTGCAGAAGAGGAGAGTGGAATTCCATGTGTAGCGGTGAAATGCGTAGATATATGGAGGAACACCAGTGGCGAAGGCGGCTCTCTGGTCTGTAACTGACGCTGAGGCTCGAAAGCG…
AEG5.2	2023-04-02	Salmon guts - Plant A	5	MacConkey agar with 2.0 mg/L cefotaxime	Enterococcus faecium	Enterococcus	Enterococcaceae	Positive	TGGAGGGAGAAAGTCTGACCGAGCAACGCCGCGTGAGTGAAGAAGGTTTTCGGATCGTAAAACTCTGTTGTTAGAGAAGAACAAGGATGAGAGTAACTGTTCATCCCTTGACGGTATCTAACCAGAAAGCCACGGCTAACTACGTGCCAGCAGCCGCGGTAATACGTAGGTGGCAAGCGTTGTCCGGATTTATTGGGCGTAAAGCGAGCGCAGGCGGTTTCTTAAGTCTGATGTGAAAGCCCCCGGCTCAACCGGGGAGGGTCATTGGAAACTGGGAGACTTGAGTGCAGAAGAGGAGAGTGGAATTCCATGTGTAGCGGTGAAATGCGTAGATATATGGAGGAACACCAGTGGCGAAGGCGGCTCTCTGGTCTGTAACTGACGCTGAGGCTCGAAAGC…
AEG6.1	2023-04-02	Salmon guts - Plant A	6	MacConkey agar with 2.0 mg/L cefotaxime	Enterococcus durans	Enterococcus	Enterococcaceae	Positive	GAGGGACAAAGTCTGACCGAGCAACGCCGCGTGAGTGAAGAAGGTTTTCGGATCGTAAAACTCTGTTGTTAGAGAAGAACAAGGATGAGAGTAACTGTTCATCCCTTGACGGTATCTAACCAGAAAGCCACGGCTAACTACGTGCCAGCAGCCGCGGTAATACGTAGGTGGCAAGCGTTGTCCGGATTTATTGGGCGTAAAGCGAGCGCAGGCGGTTTCTTAAGTCTGATGTGAAAGCCCCCGGCTCAACCGGGGAGGGTCATTGGAAACTGGGAGACTTGAGTGCAGAAGAGGAGAGTGGAATTCCATGTGTAGCGGTGAAATGCGTAGATATATGGAGGAACACCAGTGGCGAAGGCGGCTCTCTGGTCTGTAACTGACGCTGAGGCTCGAAAGCGT…
AEG7.1	2023-04-02	Salmon guts - Plant A	7	MacConkey agar with 2.0 mg/L cefotaxime	Enterococcus durans	Enterococcus	Enterococcaceae	Positive	GGAGGGACAAAGTCTGACCGAGCAACGCCGCGTGAGTGAAGAAGGTTTTCGGATCGTAAAACTCTGTTGTTAGAGAAGAACAAGGATGAGAGTAACTGTTCATCCCTTGACGGTATCTAACCAGAAAGCCACGGCTAACTACGTGCCAGCAGCCGCGGTAATACGTAGGTGGCAAGCGTTGTCCGGATTTATTGGGCGTAAAGCGAGCGCAGGCGGTTTCTTAAGTCTGATGTGAAAGCCCCCGGCTCAACCGGGGAGGGTCATTGGAAACTGGGAGACTTGAGTGCAGAAGAGGAGAGTGGAATTCCATGTGTAGCGGTGAAATGCGTAGATATATGGAGGAACACCAGTGGCGAAGGCGGCTCTCTGGTCTGTAACTGACGCTGAGGCTCGAAAGCG…
AEG7.2	2023-04-02	Salmon guts - Plant A	7	MacConkey agar with 2.0 mg/L cefotaxime	Enterococcus durans	Enterococcus	Enterococcaceae	Positive	AGGGAGAAAGTCTGACCGAGCAACGCCGCGTGAGTGAAGAAGGTTTTCGGATCGTAAAACTCTGTTGTTAGAGAAGAACAAGGATGAGAGTAACTGTTCATCCCTTGACGGTATCTAACCAGAAAGCCACGGCTAACTACGTGCCAGCAGCCGCGGTAATACGTAGGTGGCAAGCGTTGTCCGGATTTATTGGGCGTAAAGCGAGCGCAGGCGGTTTCTTAAGTCTGATGTGAAAGCCCCCGGCTCAACCGGGGAGGGTCATTGGAAACTGGGAGACTTGAGTGCAGAAGAGGAGAGTGGAATTCCATGTGTAGCGGTGAAATGCGTAGATATATGGAGGAACACCAGTGGCGAAGGCGGCTCTCTGGTCTGTAACTGACGCTGAGGCTCGAAAGCGTG…
AEG8.1	2023-04-02	Salmon guts - Plant A	8	MacConkey agar with 2.0 mg/L cefotaxime	Enterococcus durans	Enterococcus	Enterococcaceae	Positive	TGGAGGGAGAAAGTCTGACCGAGCAACGCCGCGTGAGTGAAGAAGGTTTTCGGATCGTAAAACTCTGTTGTTAGAGAAGAACAAGGATGAGAGTAACTGTTCATCCCTTGACGGTATCTAACCAGAAAGCCACGGCTAACTACGTGCCAGCAGCCGCGGTAATACGTAGGTGGCAAGCGTTGTCCGGATTTATTGGGCGTAAAGCGAGCGCAGGCGGTTTCTTAAGTCTGATGTGAAAGCCCCCGGCTCAACCGGGGAGGGTCATTGGAAACTGGGAGACTTGAGTGCAGAAGAGGAGAGTGGAATTCCATGTGTAGCGGTGAAATGCGTAGATATATGGAGGAACACCAGTGGCGAAGGCGGCTCTCTGGTCTGTAACTGACGCTGAGGCTCGAAAGC…
AEG8.2	2023-04-02	Salmon guts - Plant A	8	MacConkey agar with 2.0 mg/L cefotaxime	Enterococcus durans	Enterococcus	Enterococcaceae	Positive	GGACAAGTCTGACCGAGCAACGCCGCGTGAGTGAAGAAGGTTTTCGGATCGTAAAACTCTGTTGTTAGAGAAGAACAAGGATGAGAGTAACTGTTCATCCCTTGACGGTATCTAACCAGAAAGCCACGGCTAACTACGTGCCAGCAGCCGCGGTAATACGTAGGTGGCAAGCGTTGTCCGGATTTATTGGGCGTAAAGCGAGCGCAGGCGGTTTCTTAAGTCTGATGTGAAAGCCCCCGGCTCAACCGGGGAGGGTCATTGGAAACTGGGAGACTTGAGTGCAGAAGAGGAGAGTGGAATTCCATGTGTAGCGGTGAAATGCGTAGATATATGGAGGAACACCAGTGGCGAAGGCGGCTCTCTGGTCTGTAACTGACGCTGAGGCTCGAAAGCGTGGGG…
AEG9.1	2023-04-02	Salmon guts - Plant A	9	MacConkey agar with 2.0 mg/L cefotaxime	Enterococcus durans	Enterococcus	Enterococcaceae	Positive	GGGACGAAAGTCTGACCGAGCAACGCCGCGTGAGTGAAGAAGGTTTTCGGATCGTAAAACTCTGTTGTTAGAGAAGAACAAGGATGAGAGTAACTGTTCATCCCTTGACGGTATCTAACCAGAAAGCCACGGCTAACTACGTGCCAGCAGCCGCGGTAATACGTAGGTGGCAAGCGTTGTCCGGATTTATTGGGCGTAAAGCGAGCGCAGGCGGTTTCTTAAGTCTGATGTGAAAGCCCCCGGCTCAACCGGGGAGGGTCATTGGAAACTGGGAGACTTGAGTGCAGAAGAGGAGAGTGGAATTCCATGTGTAGCGGTGAAATGCGTAGATATATGGAGGAACACCAGTGGCGAAGGCGGCTCTCTGGTCTGTAACTGACGCTGAGGCTCGAAAGCGTG…
DES1.1	2023-05-01	Sludge - Plant D	1	MacConkey agar with 2.0 mg/L cefotaxime	Escherichia coli	Escherichia	Enterobacteriaceae	Negative	CCGTTAGCCTGATGCAGCCTGCCGCGTGTATGAAGAAGGCCTTCGGGTTGTAAAGTACTTTCAGCGGGGAGGAAGGGAGT AAAGTTAATACCTTTGCTCATTGACGTTACCCGCAGAAGAAGCACCGGCTAACTCCGTGCCAGCAGCCGCGGTAATACGG AGGGTGCAAGCGTTAATCGGAATTACTGGGCGTAAAGCGCACGCAGGCGGTTTGTTAAGTCAGATGTGAAATCCCCGGGC TCAACCTGGGAACTGCATCTGATACTGGCAAGCTTGAGTCTCGTAGAGGGGGGTAGAATTCCAGGTGTAGCGGTGAAATG CGTAGAGATCTGGAGGAATACCGGTGGCGAAGGCGGCCCCCTGGACGAAGACTGACGCTCAGGTGCGAAAGCGTG…
DES1.2	2023-05-01	Sludge - Plant D	1	MacConkey agar with 2.0 mg/L cefotaxime	Enterobacter kobei	Enterobacter	Enterobacteriaceae	Negative	AGGGGCGCAAGCCTGATGCAGCCATGCCGCGTGTATGAAGAAGGCCTTCGGGTTGTAAAGTACTTTCAGCGGGGAGGAAG GTGTTGAGGTTAATAACCGCATCAATTGACGTTACCCGCAGAAGAAGCACCGGCTAACTCCGTGCCAGCAGCCGCGGTAA TACGGAGGGTGCAAGCGTTAATCGGAATTACTGGGCGTAAAGCGCACGCAGGCGGTCTGTCAAGTCGGATGTGAAATCCC CGGGCTCAACCTGGGAACTGCATCCGAAACTGGCAGGCTTGAGTCTTGTAGAGGGGGGTAGAATTCCAGGTGTAGCGGTG AAATGCGTAGAGATCTGGAGGAATACCGGTGGCGAAGGCGGCCCCCTGGACAAAGACTGACGCTCAGGTGCGAAA…
DES1.3	2023-05-01	Sludge - Plant D	1	MacConkey agar with 2.0 mg/L cefotaxime	Aeromonas media	Aeromonas	Aeromonadaceae	Negative	TGCATGCAGCCATGCCGCGTGTGTGAAGAAGGCCTTCGGGTTGTAAAGCACTTTCCGCGAGGAGGAAAGGTTGATGCCTA ATACGCGTCAGCTGTGACGTTACTCGCAGAAGAAGCACCGGCTAACTCCGTGCCAGCAGCCGCGGTAATACGGAGGGTGC AAGCGTTAATCGGAATTACTGGGCGTAAAGCGCACGCAGGCGGTTGGATAAGTTAGATGTGAAAGCCCCGGGCTCAACCT GGGAATTGCATTTAAAACTGTCCAGCTAGAGTCTTGTAGAGGGGGGTAGAATTCCAGGTGTAGCGGTGAAATGCGTAGAG ATCTGGAGGAATACCGGTGGCGAAGGCGGCCCCCTGGACAAAGACTGACGCTCAGGTGCGAAAGCGTGGGGAGCA…
DES1.4	2023-05-01	Sludge - Plant D	1	MacConkey agar with 2.0 mg/L cefotaxime	Aeromonas hydrophila	Aeromonas	Aeromonadaceae	Negative	ACCCTGGATGCAGCCATGCCGCGTGTGTGAAGAAGGCCTTCGGTGTTGTAGAAGCACTTTCAGCGAGGAGGAAAGGTTGA TGCCTAATACGTGTCAGCTGTGACGTTACTCGCAGAAGAAGCACCGGCTAACTCCGTGCCAGCAGCCGCGGTAATACGGA GGGTGCAAGCGTTAATCGGAATTACTGGGCGTAAAGCGCACGCAGGCGGTTGGATAAGTTAGATGTGAAAGCCCCGGGCT CAACCTGGGAATTGCATTTAAAACTGTCCAGCTAGAGTCTTGTAGAGGGGGGTAGAATTCCAGGTGTAGCGGTGAAATGC GTAGAGATCTGGAGGAATACCGGTGGCGAAGGCGGCCCCCTGGACAAAGACTGACGCTCAGGTGCGAAAGCGTGG…
DQS2.1	2023-05-01	Sludge - Plant D	2	MacConkey agar with 0.5 mg/L ciprofloxacin	Escherichia coli	Escherichia	Enterobacteriaceae	Negative	GCAATGGGCGCAAGCCTGATGCAGCCATGCCGCGTGTATGAAGAAGGCCTTCGGGTTGTAAAGTACTTTCAGCGGGGAGG AAGGGAGTAAAGTTAATACCTTTGCTCATTGACGTTACCCGCAGAAGAAGCACCGGCTAACTCCGTGCCAGCAGCCGCGG TAATACGGAGGGTGCAAGCGTTAATCGGAATTACTGGGCGTAAAGCGCACGCAGGCGGTTTGTTAAGTCAGATGTGAAAT CCCCGGGCTCAACCTGGGAACTGCATCTGATACTGGCAAGCTTGAGTCTCGTAGAGGGGGGTAGAATTCCAGGTGTAGCG GTGAAATGCGTAGAGATCTGGAGGAATACCGGTGGCGAAGGCGGCCCCCTGGACGAAGACTGACGCTCAGGTGCG…
DQS2.2	2023-05-01	Sludge - Plant D	2	MacConkey agar with 0.5 mg/L ciprofloxacin	Escherichia coli	Escherichia	Enterobacteriaceae	Negative	CAATGAGGCGCAAGCCTGATGCAGCCATGCCGCGTGTATGAAGAAGGCCTTCGGGTTGTAAAGTACTTTCAGCGGGGAGG AAGGGAGTAAAGTTAATACCTTTGCTCATTGACGTTACCCGCAGAAGAAGCACCGGCTAACTCCGTGCCAGCAGCCGCGG TAATACGGAGGGTGCAAGCGTTAATCGGAATTACTGGGCGTAAAGCGCACGCAGGCGGTTTGTTAAGTCAGATGTGAAAT CCCCGGGCTCAACCTGGGAACTGCATCTGATACTGGCAAGCTTGAGTCTCGTAGAGGGGGGTAGAATTCCAGGTGTAGCG GTGAAATGCGTAGAGATCTGGAGGAATACCGGTGGCGAAGGCGGCCCCCTGGACGAAGACTGACGCTCAGGTGCG…
DQS2.3	2023-05-01	Sludge - Plant D	2	MacConkey agar with 0.5 mg/L ciprofloxacin	Escherichia coli	Escherichia	Enterobacteriaceae	Negative	TGCAATGGGCGCAGCCTGATGCAGCCATGCCGCGTGTATGAAGAAGGCCTTCGGGTTGTAAAGTACTTTCAGCGGGGAGG AAGGGAGTAAAGTTAATACCTTTGCTCATTGACGTTACCCGCAGAAGAAGCACCGGCTAACTCCGTGCCAGCAGCCGCGG TAATACGGAGGGTGCAAGCGTTAATCGGAATTACTGGGCGTAAAGCGCACGCAGGCGGTTTGTTAAGTCAGATGTGAAAT CCCCGGGCTCAACCTGGGAACTGCATCTGATACTGGCAAGCTTGAGTCTCGTAGAGGGGGGTAGAATTCCAGGTGTAGCG GTGAAATGCGTAGAGATCTGGAGGAATACCGGTGGCGAAGGCGGCCCCCTGGACGAAGACTGACGCTCAGGTGCG…
DES3.1	2023-05-01	Sludge - Plant D	3	MacConkey agar with 2.0 mg/L cefotaxime	Serratia marcescens	Serratia	Enterobacteriaceae	Negative	GCATGGGCGCAAGCCTGATGCAGCCATGCCGCGTGTGTGAAGAAGGCCTTCGGGTTGTAAAGCACTTTCAGCGAGGAGGA AGGTGGTGAGCTTAATACGTTCATCAATTGACGTTACTCGCAGAAGAAGCACCGGCTAACTCCGTGCCAGCAGCCGCGGT AATACGGAGGGTGCAAGCGTTAATCGGAATTACTGGGCGTAAAGCGCACGCAGGCGGTTTGTTAAGTCAGATGTGAAATC CCCGGGCTCAACCTGGGAACTGCATTTGAAACTGGCAAGCTAGAGTCTCGTAGAGGGGGGTAGAATTCCAGGTGTAGCGG TGAAATGCGTAGAGATCTGGAGGAATACCGGTGGCGAAGGCGGCCCCCTGGACGAAGACTGACGCTCAGGTGCGA…
DQS3.1	2023-05-01	Sludge - Plant D	3	MacConkey agar with 0.5 mg/L ciprofloxacin	Escherichia coli	Escherichia	Enterobacteriaceae	Negative	AAGGGGCGCAGCCTGATGCAGCCATGCCGCGTGTATGAAGAAGGCCTTCGGGTTGTAAAGTACTTTCAGCGGGGAGGAAG GGAGTAAAGTTAATACCTTTGCTCATTGACGTTACCCGCAGAAGAAGCACCGGCTAACTCCGTGCCAGCAGCCGCGGTAA TACGGAGGGTGCAAGCGTTAATCGGAATTACTGGGCGTAAAGCGCACGCAGGCGGTTTGTTAAGTCAGATGTGAAATCCC CGGGCTCAACCTGGGAACTGCATCTGATACTGGCAAGCTTGAGTCTCGTAGAGGGGGGTAGAATTCCAGGTGTAGCGGTG AAATGCGTAGAGATCTGGAGGAATACCGGTGGCGAAGGCGGCCCCCTGGACGAAGACTGACGCTCAGGTGCGAAA…
DQS3.2	2023-05-01	Sludge - Plant D	3	MacConkey agar with 0.5 mg/L ciprofloxacin	Escherichia coli	Escherichia	Enterobacteriaceae	Negative	TGCATGGGCGCAAGCCTGATGCAGCCATGCCGCGTGTATGAAGAAGGCCTTCGGGTTGTAAAGTACTTTCAGCGGGGAGG AAGGGAGTAAAGTTAATACCTTTGCTCATTGACGTTACCCGCAGAAGAAGCACCGGCTAACTCCGTGCCAGCAGCCGCGG TAATACGGAGGGTGCAAGCGTTAATCGGAATTACTGGGCGTAAAGCGCACGCAGGCGGTTTGTTAAGTCAGATGTGAAAT CCCCGGGCTCAACCTGGGAACTGCATCTGATACTGGCAAGCTTGAGTCTCGTAGAGGGGGGTAGAATTCCAGGTGTAGCG GTGAAATGCGTAGAGATCTGGAGGAATACCGGTGGCGAAGGCGGCCCCCTGGACGAAGACTGACGCTCAGGTGCG…
DQS3.3	2023-05-01	Sludge - Plant D	3	MacConkey agar with 0.5 mg/L ciprofloxacin	Escherichia coli	Escherichia	Enterobacteriaceae	Negative	GGGGGCAAGCCTGATGCAGCCATGCCGCGTGTATGAAGAAGGCCTTCGGGTTGTAAAGTACTTTCAGCGGGGAGGAAGGG AGTAAAGTTAATACCTTTGCTCATTGACGTTACCCGCAGAAGAAGCACCGGCTAACTCCGTGCCAGCAGCCGCGGTAATA CGGAGGGTGCAAGCGTTAATCGGAATTACTGGGCGTAAAGCGCACGCAGGCGGTTTGTTAAGTCAGATGTGAAATCCCCG GGCTCAACCTGGGAACTGCATCTGATACTGGCAAGCTTGAGTCTCGTAGAGGGGGGTAGAATTCCAGGTGTAGCGGTGAA ATGCGTAGAGATCTGGAGGAATACCGGTGGCGAAGGCGGCCCCCTGGACGAAGACTGACGCTCAGGTGCGAAAGC…
DQS2.4	2023-05-01	Sludge - Plant D	2	MacConkey agar with 0.5 mg/L ciprofloxacin	Escherichia coli	Escherichia	Enterobacteriaceae	Negative	GAAGCATGGGCGCAAGCCTGATGCAGCCATGCCGCGTGTATGAAGAAGGCCTTCGGGTTGTAAAGTACTTTCAGCGGGGA GGAAGGGAGTAAAGTTAATACCTTTGCTCATTGACGTTACCCGCAGAAGAAGCACCGGCTAACTCCGTGCCAGCAGCCGC GGTAATACGGAGGGTGCAAGCGTTAATCGGAATTACTGGGCGTAAAGCGCACGCAGGCGGTTTGTTAAGTCAGATGTGAA ATCCCCGGGCTCAACCTGGGAACTGCATCTGATACTGGCAAGCTTGAGTCTCGTAGAGGGGGGTAGAATTCCAGGTGTAG CGGTGAAATGCGTAGAGATCTGGAGGAATACCGGTGGCGAAGGCGGCCCCCTGGACGAAGACTGACGCTCAGGTG…
DQS2.5	2023-05-01	Sludge - Plant D	2	MacConkey agar with 0.5 mg/L ciprofloxacin	Escherichia coli	Escherichia	Enterobacteriaceae	Negative	TCATGGAGCGCAAGCCTGATGCAGCCATGCCGCGTGTATGAAGAAGGCCTTCGGGTTGTAAAGTACTTTCAGCGGGGAGG AAGGGAGTAAAGTTAATACCTTTGCTCATTGACGTTACCCGCAGAAGAAGCACCGGCTAACTCCGTGCCAGCAGCCGCGG TAATACGGAGGGTGCAAGCGTTAATCGGAATTACTGGGCGTAAAGCGCACGCAGGCGGTTTGTTAAGTCAGATGTGAAAT CCCCGGGCTCAACCTGGGAACTGCATCTGATACTGGCAAGCTTGAGTCTCGTAGAGGGGGGTAGAATTCCAGGTGTAGCG GTGAAATGCGTAGAGATCTGGAGGAATACCGGTGGCGAAGGCGGCCCCCTGGACGAAGACTGACGCTCAGGTGCG…
DQS2.6	2023-05-01	Sludge - Plant D	2	MacConkey agar with 0.5 mg/L ciprofloxacin	Escherichia coli	Escherichia	Enterobacteriaceae	Negative	GGGGCGGCAAGCCTGATGCAGCCATGCCGCGTGTATGAAGAAGGCCTTCGGGTTGTAAAGTACTTTCAGCGGGGAGGAAG GGAGTAAAGTTAATACCTTTGCTCATTGACGTTACCCGCAGAAGAAGCACCGGCTAACTCCGTGCCAGCAGCCGCGGTAA TACGGAGGGTGCAAGCGTTAATCGGAATTACTGGGCGTAAAGCGCACGCAGGCGGTTTGTTAAGTCAGATGTGAAATCCC CGGGCTCAACCTGGGAACTGCATCTGATACTGGCAAGCTTGAGTCTCGTAGAGGGGGGTAGAATTCCAGGTGTAGCGGTG AAATGCGTAGAGATCTGGAGGAATACCGGTGGCGAAGGCGGCCCCCTGGACGAAGACTGACGCTCAGGTGCGAAA…
DQS4.1	2023-05-01	Sludge - Plant D	4	MacConkey agar with 0.5 mg/L ciprofloxacin	Escherichia coli	Escherichia	Enterobacteriaceae	Negative	TGCATGGGCGCAAGCCTGATGCAGCATGCCGCGTGTATGAAGAAGGCCTTCGGGTTGTAAAGTACTTTCAGCGGGGAGGA AGGGAGTAAAGTTAATACCTTTGCTCATTGACGTTACCCGCAGAAGAAGCACCGGCTAACTCCGTGCCAGCAGCCGCGGT AATACGGAGGGTGCAAGCGTTAATCGGAATTACTGGGCGTAAAGCGCACGCAGGCGGTTTGTTAAGTCAGATGTGAAATC CCCGGGCTCAACCTGGGAACTGCATCTGATACTGGCAAGCTTGAGTCTCGTAGAGGGGGGTAGAATTCCAGGTGTAGCGG TGAAATGCGTAGAGATCTGGAGGAATACCGGTGGCGAAGGCGGCCCCCTGGACGAAGACTGACGCTCAGGTGCGA…
DQS4.2	2023-05-01	Sludge - Plant D	4	MacConkey agar with 0.5 mg/L ciprofloxacin	Escherichia coli	Escherichia	Enterobacteriaceae	Negative	GGAAGCGCAGGCCTGATGCAAGCCATGCCGCGATGTATGAAGAAGGCCTTCGGGTTGTAAAGTACTTTCAGCGGGGAGGA AGGGAGTAAAGTTAATACCTTTGCTCATTGACGTTACCCGCAAAAGAAGCACCGGCTAACTCCGTGCCAGCAGCCGCGGT AATACGGAGGGTGCAAGCGTTAATCGGAATTACTGGGCGTAAAGCGCACGCAGGCGGTTTGTTAAGACAGATGTGAAATC CCCGGGCTCAACCTGGGAACTGCATCTGATACTGGCAAGCTTGAGTCTCGTAGAGGGGGGTAGAATTCCAGGTGTAGCGG TGAAATGCGTAGAGATCTGGAGGAATACCGGTGGCGAAGGCGGCCCCCTGGACGAAGACTGACGCTCAGGTGCGA…
DQS4.3	2023-05-01	Sludge - Plant D	4	MacConkey agar with 0.5 mg/L ciprofloxacin	Escherichia coli	Escherichia	Enterobacteriaceae	Negative	AAGGGCCGCAAGCCTGATGCAGCCATGCCGCGTGTATGAAGAAGGCCTTCGGGTTGTAAAGTACTTTCAGCGGGGAGGAA GGGAGTAAAGTTAATACCTTTGCTCATTGACGTTACCCGCAGAAGAAGCACCGGCTAACTCCGTGCCAGCAGCCGCGGTA ATACGGAGGGTGCAAGCGTTAATCGGAATTACTGGGCGTAAAGCGCACGCAGGCGGTTTGTTAAGTCAGATGTGAAATCC CCGGGCTCAACCTGGGAACTGCATCTGATACTGGCAAGCTTGAGTCTCGTAGAGGGGGGTAGAATTCCAGGTGTAGCGGT GAAATGCGTAGAGATCTGGAGGAATACCGGTGGCGAAGGCGGCCCCCTGGACGAAGACTGACGCTCAGGTGCGAA…
DES5.1	2023-05-01	Sludge - Plant D	5	MacConkey agar with 2.0 mg/L cefotaxime	Escherichia coli	Escherichia	Enterobacteriaceae	Negative	GCCAAGGGGCGCAAGCCTGATGCAGCCATGCCGCGTGTATGAAGAAGGCCTTCGGGTTGTAAAGTACTTTCAGCGGGGAG GAAGGGAGTAAAGTTAATACCTTTGCTCATTGACGTTACCCGCAGAAGAAGCACCGGCTAACTCCGTGCCAGCAGCCGCG GTAATACGGAGGGTGCAAGCGTTAATCGGAATTACTGGGCGTAAAGCGCACGCAGGCGGTTTGTTAAGTCAGATGTGAAA TCCCCGGGCTCAACCTGGGAACTGCATCTGATACTGGCAAGCTTGAGTCTCGTAGAGGGGGGTAGAATTCCAGGTGTAGC GGTGAAATGCGTAGAGATCTGGAGGAATACCGGTGGCGAAGGCGGCCCCCTGGACGAAGACTGACGCTCAGGTGC…
DES5.2	2023-05-01	Sludge - Plant D	5	MacConkey agar with 2.0 mg/L cefotaxime	Aeromonas media	Aeromonas	Aeromonadaceae	Negative	AAACCCTGCATGCAGCCATGCCGCGTGTGTGAAGAAGGCCTTCGGGTTGTAAAGCACTTTCAGCGAGGAGGAAAGGTTGA TGCCTAATAACTGTCAGCTGTGACGTTACTCGCAGAAGAAGCACCGGCTAACTCCGTGCCAGCAGCCGCGGTAATACGGA GGGTGCAAGCGTTAATCGGAATTACTGGGCGTAAAGCGCACGCAGGCGGTTGGATAAGTTAGATGTGAAAGCCCCGGGCT CAACCTGGGAATTGCATTTAAAACTGTCCAGCTAGAGTCTTGTAGAGGGGGGTAGAATTCCAGGTGTAGCGGTGAAATGC GTAGAGATCTGGAGGAATACCGGTGGCGAAGGCGGCCCCCTGGACAAAGACTGACGCTCAGGTGCGAAAGCGTGG…
DQS5.1	2023-05-01	Sludge - Plant D	5	MacConkey agar with 0.5 mg/L ciprofloxacin	Escherichia coli	Escherichia	Enterobacteriaceae	Negative	AGCAATGGGCGCAAGCCTGATGCAGCCATGCCGCGTGTATGAAGAAGGCCTTCGGGTTGTAAAGTACTTTCAGCGGGGAG GAAGGGAGTAAAGTTAATACCTTTGCTCATTGACGTTACCCGCAGAAGAAGCACCGGCTAACTCCGTGCCAGCAGCCGCG GTAATACGGAGGGTGCAAGCGTTAATCGGAATTACTGGGCGTAAAGCGCACGCAGGCGGTTTGTTAAGTCAGATGTGAAA TCCCCGGGCTCAACCTGGGAACTGCATCTGATACTGGCAAGCTTGAGTCTCGTAGAGGGGGGTAGAATTCCAGGTGTAGC GGTGAAATGCGTAGAGATCTGGAGGAATACCGGTGGCGAAGGCGGCCCCCTGGACGAAGACTGACGCTCAGGTGC…
DQS5.2	2023-05-01	Sludge - Plant D	5	MacConkey agar with 0.5 mg/L ciprofloxacin	Escherichia coli	Escherichia	Enterobacteriaceae	Negative	TGGGGCGCAGCCTGATGCAGCCATGCCGCGTGTATGAAGAAGGCCTTCGGGTTGTAAAGTACTTTCAGCGGGGAGGAAGG GAGTAAAGTTAATACCTTTGCTCATTGACGTTACCCGCAGAAGAAGCACCGGCTAACTCCGTGCCAGCAGCCGCGGTAAT ACGGAGGGTGCAAGCGTTAATCGGAATTACTGGGCGTAAAGCGCACGCAGGCGGTTTGTTAAGTCAGATGTGAAATCCCC GGGCTCAACCTGGGAACTGCATCTGATACTGGCAAGCTTGAGTCTCGTAGAGGGGGGTAGAATTCCAGGTGTAGCGGTGA AATGCGTAGAGATCTGGAGGAATACCGGTGGCGAAGGCGGCCCCCTGGACGAAGACTGACGCTCAGGTGCGAAAG…
DES6.1	2023-05-01	Sludge - Plant D	6	MacConkey agar with 2.0 mg/L cefotaxime	Alcaligenes faecalis	Alcaligenes	Alcaligenaceae	Negative	AGGAGAAACCTGCATCCAGCCATCTCCGCGTGTATGATGAAGGCCTTCGGGTTGTAAAGTACTTTTGGCAGAGAAGAAAA GGTATCTCCTAATACGAGATACTGCTGACGGTATCTGCAGAATAAGCACCGGCTAACTACGTGCCAGCAGCCGCGGTAAT ACGTAGGGTGCAAGCGTTAATCGGAATTACTGGGCGTAAAGCGTGTGTAGGCGGTTCGGAAAGAAAGATGTGAAATCCCA GGGCTCAACCTTGGAACTGCATTTTTAACTGCCGAGCTAGAGTATGTCAGAGGGGGGTAGAATTCCACGTGTAGCAGTGA AATGCGTAGATATGTGGAGGAATACCGATGGCGAAGGCAGCCCCCTGGGATAATACTGACGCTCAGACACGAAAG…
DQS6.1	2023-05-01	Sludge - Plant D	6	MacConkey agar with 0.5 mg/L ciprofloxacin	Escherichia coli	Escherichia	Enterobacteriaceae	Negative	ATCATGGGCGCAGCCTGATGCAGCCATGCCGCGTGTATGAAGAAGGCCTTCGGGTTGTAAAGTACTTTCAGCGGGGAGGA AGGGAGTAAAGTTAATACCTTTGCTCATTGACGTTACCCGCAGAAGAAGCACCGGCTAACTCCGTGCCAGCAGCCGCGGT AATACGGAGGGTGCAAGCGTTAATCGGAATTACTGGGCGTAAAGCGCACGCAGGCGGTTTGTTAAGTCAGATGTGAAATC CCCGGGCTCAACCTGGGAACTGCATCTGATACTGGCAAGCTTGAGTCTCGTAGAGGGGGGTAGAATTCCAGGTGTAGCGG TGAAATGCGTAGAGATCTGGAGGAATACCGGTGGCGAAGGCGGCCCCCTGGACGAAGACTGACGCTCAGGTGCGA…
DQS6.2	2023-05-01	Sludge - Plant D	6	MacConkey agar with 0.5 mg/L ciprofloxacin	Escherichia coli	Escherichia	Enterobacteriaceae	Negative	TGCATGAGCGCAAGCCTGATGCAGCCATGCCGCGTGTATGAAGAAGGCCTTCGGGTTGTAAAGTACTTTCAGCGGGGAGG AAGGGAGTAAAGTTAATACCTTTGCTCATTGACGTTACCCGCAGAAGAAGCACCGGCTAACTCCGTGCCAGCAGCCGCGG TAATACGGAGGGTGCAAGCGTTAATCGGAATTACTGGGCGTAAAGCGCACGCAGGCGGTTTGTTAAGTCAGATGTGAAAT CCCCGGGCTCAACCTGGGAACTGCATCTGATACTGGCAAGCTTGAGTCTCGTAGAGGGGGGTAGAATTCCAGGTGTAGCG GTGAAATGCGTAGAGATCTGGAGGAATACCGGTGGCGAAGGCGGCCCCCTGGACGAAGACTGACGCTCAGGTGCG…
DQS4.4	2023-05-01	Sludge - Plant D	4	MacConkey agar with 0.5 mg/L ciprofloxacin	Escherichia coli	Escherichia	Enterobacteriaceae	Negative	CGTGGAGCGCAGCCTGATGCAGCCATGCCGCGTGTATGAAGAAGGCCTTCGGGTTGTAAAGTACTTTCAGCGGGGAGGAA GGGAGTAAAGTTAATACCTTTGCTCATTGACGTTACCCGCAGAAGAAGCACCGGCTAACTCCGTGCCAGCAGCCGCGGTA ATACGGAGGGTGCAAGCGTTAATCGGAATTACTGGGCGTAAAGCGCACGCAGGCGGTTTGTTAAGTCAGATGTGAAATCC CCGGGCTCAACCTGGGAACTGCATCTGATACTGGCAAGCTTGAGTCTCGTAGAGGGGGGTAGAATTCCAGGTGTAGCGGT GAAATGCGTAGAGATCTGGAGGAATACCGGTGGCGAAGGCGGCCCCCTGGACGAAGACTGACGCTCAGGTGCGAA…
DQS4.5	2023-05-01	Sludge - Plant D	4	MacConkey agar with 0.5 mg/L ciprofloxacin	Escherichia coli	Escherichia	Enterobacteriaceae	Negative	GACATGGGCGCAGCCTGATGCAGCCATGCCGCGTGTATGAAGAAGGCCTTCGGGTTGTAAAGTACTTTCAGCGGGGAGGA AGGGAGTAAAGTTAATACCTTTGCTCATTGACGTTACCCGCAGAAGAAGCACCGGCTAACTCCGTGCCAGCAGCCGCGGT AATACGGAGGGTGCAAGCGTTAATCGGAATTACTGGGCGTAAAGCGCACGCAGGCGGTTTGTTAAGTCAGATGTGAAATC CCCGGGCTCAACCTGGGAACTGCATCTGATACTGGCAAGCTTGAGTCTCGTAGAGGGGGGTAGAATTCCAGGTGTAGCGG TGAAATGCGTAGAGATCTGGAGGAATACCGGTGGCGAAGGCGGCCCCCTGGACGAAGACTGACGCTCAGGTGCGA…
DQS1.1	2023-05-01	Sludge - Plant D	1	MacConkey agar with 0.5 mg/L ciprofloxacin	Escherichia coli	Escherichia	Enterobacteriaceae	Negative	AAGGGATGCGCAGCCTGATGCAGCCATGCCGCGTGTATGAAGAAGGCCTTCGGGTTGTAAAGTACTTTCAGCGGGGAGGA AGGGAGTAAAGTTAATACCTTTGCTCATTGACGTTACCCGCAGAAGAAGCACCGGCTAACTCCGTGCCAGCAGCCGCGGT AATACGGAGGGTGCAAGCGTTAATCGGAATTACTGGGCGTAAAGCGCACGCAGGCGGTTTGTTAAGTCAGATGTGAAATC CCCGGGCTCAACCTGGGAACTGCATCTGATACTGGCAAGCTTGAGTCTCGTAGAGGGGGGTAGAATTCCAGGTGTAGCGG TGAAATGCGTAGAGATCTGGAGGAATACCGGTGGCGAAGGCGGCCCCCTGGACGAAGACTGACGCTCAGGTGCGA…
DQS1.2	2023-05-01	Sludge - Plant D	1	MacConkey agar with 0.5 mg/L ciprofloxacin	Enterococcus faecalis	Enterococcus	Enterococcaceae	Positive	GGACGAAAGTCTGACCGAGCAACGCCGCGTGAGTGAAGAAGGTTTTCGGATCGTAAAACTCTGTTGTTAGAGAAGAACAA GGACGTTAGTAACTGAACGTCCCCTGACGGTATCTAACCAGAAAGCCACGGCTAACTACGTGCCAGCAGCCGCGGTAATA CGTAGGTGGCAAGCGTTGTCCGGATTTATTGGGCGTAAAGCGAGCGCAGGCGGTTTCTTAAGTCTGATGTGAAAGCCCCC GGCTCAACCGGGGAGGGTCATTGGAAACTGGGAGACTTGAGTGCAGAAGAGGAGAGTGGAATTCCATGTGTAGCGGTGAA ATGCGTAGATATATGGAGGAACACCAGTGGCGAAGGCGGCTCTCTGGTCTGTAACTGACGCTGAGGCTCGAAAGC…
DES7.2	2023-05-01	Sludge - Plant D	7	MacConkey agar with 2.0 mg/L cefotaxime	Escherichia coli	Escherichia	Enterobacteriaceae	Negative	GAGGCGAAGCCTGATGCAGCCCATGCCGCGTGTATGAAGAAGGCCTTCGGGTTGTAAAGTACTTTCAGCGGGGAGGAAGG GAGTAAAGTTAATACCTTTGCTCATTGACGTTACCCGCAGAAGAAGCACCGGCTAACTCCGTGCCAGCAGCCGCGGTAAT ACGGAGGGTGCAAGCGTTAATCGGAATTACTGGGCGTAAAGCGCACGCAGGCGGTTTGTTAAGTCAGATGTGAAATCCCC GGGCTCAACCTGGGAACTGCATCTGAAACTGGCAAGCTTGAGTCTCGTAGAGGGGGGTAGAATTCCAGGTGTAGCGGTGA AATGCGTAGAGATCTGGAGGAATACCGGTGGCGAAGGCGGCCCCCTGGACGAAGACTGACGCTCAGGTGCGAAAG…
DES7.1	2023-05-01	Sludge - Plant D	7	MacConkey agar with 2.0 mg/L cefotaxime	Escherichia coli	Escherichia	Enterobacteriaceae	Negative	ATGGAGCGCAAGCCTGATGCAGCCATGCCGCGTGTATGAAGAAGGCCTTCGGGTTGTAAAGTACTTTCAGCGGGGAGGAA GGGAGTAAAGTTAATACCTTTGCTCATTGACGTTACCCGCAGAAGAAGCACCGGCTAACTCCGTGCCAGCAGCCGCGGTA ATACGGAGGGTGCAAGCGTTAATCGGAATTACTGGGCGTAAAGCGCACGCAGGCGGTTTGTTAAGTCAGATGTGAAATCC CCGGGCTCAACCTGGGAACTGCATCTGATACTGGCAAGCTTGAGTCTCGTAGAGGGGGGTAGAATTCCAGGTGTAGCGGT GAAATGCGTAGAGATCTGGAGGAATACCGGTGGCGAAGGCGGCCCCCTGGACGAAGACTGACGCTCAGGTGCGAA…
DQS7.1	2023-05-01	Sludge - Plant D	7	MacConkey agar with 0.5 mg/L ciprofloxacin	Escherichia coli	Escherichia	Enterobacteriaceae	Negative	ATGGGGCCGCAAGCCTGATGCAGCCATGCCGCGTGTATGAAGAAGGCCTTCGGGTTGTAAAGTACTTTCAGCGGGGAGGA AGGGAGTAAAGTTAATACCTTTGCTCATTGACGTTACCCGCAGAAGAAGCACCGGCTAACTCCGTGCCAGCAGCCGCGGT AATACGGAGGGTGCAAGCGTTAATCGGAATTACTGGGCGTAAAGCGCACGCAGGCGGTTTGTTAAGTCAGATGTGAAATC CCCGGGCTCAACCTGGGAACTGCATCTGATACTGGCAAGCTTGAGTCTCGTAGAGGGGGGTAGAATTCCAGGTGTAGCGG TGAAATGCGTAGAGATCTGGAGGAATACCGGTGGCGAAGGCGGCCCCCTGGACGAAGACTGACGCTCAGGTGCGA…
DQS7.2	2023-05-01	Sludge - Plant D	7	MacConkey agar with 0.5 mg/L ciprofloxacin	Escherichia coli	Escherichia	Enterobacteriaceae	Negative	ATGAGGCGCAAGCCTGATGCAGCCATGCCGCGTGTATGAAGAAGGCCTTCGGGTTGTAAAGTACTTTCAGCGGGGAGGAA GGGAGTAAAGTTAATACCTTTGCTCATTGACGTTACCCGCAGAAGAAGCACCGGCTAACTCCGTGCCAGCAGCCGCGGTA ATACGGAGGGTGCAAGCGTTAATCGGAATTACTGGGCGTAAAGCGCACGCAGGCGGTTTGTTAAGTCAGATGTGAAATCC CCGGGCTCAACCTGGGAACTGCATCTGATACTGGCAAGCTTGAGTCTCGTAGAGGGGGGTAGAATTCCAGGTGTAGCGGT GAAATGCGTAGAGATCTGGAGGAATACCGGTGGCGAAGGCGGCCCCCTGGACGAAGACTGACGCTCAGGTGCGAA…
DQS7.3	2023-05-01	Sludge - Plant D	7	MacConkey agar with 0.5 mg/L ciprofloxacin	Escherichia coli	Escherichia	Enterobacteriaceae	Negative	AAAAGGGAGCGCAGCCTGATGCAGCCATGCCGCGTGTATGAAGAAGGCCTTCGGGTTGTAAAGTACTTTCAGCGGGGAGG AAGGGAGTAAAGTTAATACCTTTGCTCATTGACGTTACCCGCAGAAGAAGCACCGGCTAACTCCGTGCCAGCAGCCGCGG TAATACGGAGGGTGCAAGCGTTAATCGGAATTACTGGGCGTAAAGCGCACGCAGGCGGTTTGTTAAGTCAGATGTGAAAT CCCCGGGCTCAACCTGGGAACTGCATCTGATACTGGCAAGCTTGAGTCTCGTAGAGGGGGGTAGAATTCCAGGTGTAGCG GTGAAATGCGTAGAGATCTGGAGGAATACCGGTGGCGAAGGCGGCCCCCTGGACGAAGACTGACGCTCAGGTGCG…
DQS7.4	2023-05-01	Sludge - Plant D	7	MacConkey agar with 0.5 mg/L ciprofloxacin	Escherichia coli	Escherichia	Enterobacteriaceae	Negative	GCGCAGCCTGATGCAGCCATGCCGCGTGTATGAAGAAGGCCTTCGGGTTGTAAAGTACTTTCAGCGGGGAGGAAGGGAGT AAAGTTAATACCTTTGCTCATTGACGTTACCCGCAGAAGAAGCACCGGCTAACTCCGTGCCAGCAGCCGCGGTAATACGG AGGGTGCAAGCGTTAATCGGAATTACTGGGCGTAAAGCGCACGCAGGCGGTTTGTTAAGTCAGATGTGAAATCCCCGGGC TCAACCTGGGAACTGCATCTGATACTGGCAAGCTTGAGTCTCGTAGAGGGGGGTAGAATTCCAGGTGTAGCGGTGAAATG CGTAGAGATCTGGAGGAATACCGGTGGCGAAGGCGGCCCCCTGGACGAAGACTGACGCTCAGGTGCGAAAGCGTG…
DES8.1	2023-05-01	Sludge - Plant D	8	MacConkey agar with 2.0 mg/L cefotaxime	Escherichia coli	Escherichia	Enterobacteriaceae	Negative	AAGGGGCGAAGCCTGATGCAGCCATGCCGCGTGTATGAAGAAGGCCTTCGGGTTGTAAAGTACTTTCAGCGGGGAGGAAG GGAGTAAAGTTAATACCTTTGCTCATTGACGTTACCCGCAGAAGAAGCACCGGCTAACTCCGTGCCAGCAGCCGCGGTAA TACGGAGGGTGCAAGCGTTAATCGGAATTACTGGGCGTAAAGCGCACGCAGGCGGTTTGTTAAGTCAGATGTGAAATCCC CGGGCTCAACCTGGGAACTGCATCTGATACTGGCAAGCTTGAGTCTCGTAGAGGGGGGTAGAATTCCAGGTGTAGCGGTG AAATGCGTAGAGATCTGGAGGAATACCGGTGGCGAAGGCGGCCCCCTGGACGAAGACTGACGCTCAGGTGCGAAA…
DES8.2	2023-05-01	Sludge - Plant D	8	MacConkey agar with 2.0 mg/L cefotaxime	Escherichia coli	Escherichia	Enterobacteriaceae	Negative	ATGCAAGGGGCGCAAGCCTGATGCAGCCATGCCGCGTGTATGAAGAAGGCCTTCGGGTTGTAAAGTACTTTCAGCGGGGA GGAAGGGAGTAAAGTTAATACCTTTGCTCATTGACGTTACCCGCAGAAGAAGCACCGGCTAACTCCGTGCCAGCAGCCGC GGTAATACGGAGGGTGCAAGCGTTAATCGGAATTACTGGGCGTAAAGCGCACGCAGGCGGTTTGTTAAGTCAGATGTGAA ATCCCCGGGCTCAACCTGGGAACTGCATCTGATACTGGCAAGCTTGAGTCTCGTAGAGGGGGGTAGAATTCCAGGTGTAG CGGTGAAATGCGTAGAGATCTGGAGGAATACCGGTGGCGAAGGCGGCCCCCTGGACGAAGACTGACGCTCAGGTG…
DES8.3	2023-05-01	Sludge - Plant D	8	MacConkey agar with 2.0 mg/L cefotaxime	Escherichia coli	Escherichia	Enterobacteriaceae	Negative	GCAATGGGCGCAGCCTGATGCAGCCATGCCGCGTGTATGAAGAAGGCCTTCGGGTTGTAAAGTACTTTCAGCGGGGAGGA AGGGAGTAAAGTTAATACCTTTGCTCATTGACGTTACCCGCAGAAGAAGCACCGGCTAACTCCGTGCCAGCAGCCGCGGT AATACGGAGGGTGCAAGCGTTAATCGGAATTACTGGGCGTAAAGCGCACGCAGGCGGTTTGTTAAGTCAGATGTGAAATC CCCGGGCTCAACCTGGGAACTGCATCTGATACTGGCAAGCTTGAGTCTCGTAGAGGGGGGTAGAATTCCAGGTGTAGCGG TGAAATGCGTAGAGATCTGGAGGAATACCGGTGGCGAAGGCGGCCCCCTGGACGAAGACTGACGCTCAGGTGCGA…
DQS8.1	2023-05-01	Sludge - Plant D	8	MacConkey agar with 0.5 mg/L ciprofloxacin	Escherichia coli	Escherichia	Enterobacteriaceae	Negative	AAGGGGCGCAAGCCTGATGCAGCCATGCCGCGTGTATGAAGAAGGCCTTCGGGTTGTAAAGTACTTTCAGCGGGGAGGAA GGGAGTAAAGTTAATACCTTTGCTCATTGACGTTACCCGCAGAAGAAGCACCGGCTAACTCCGTGCCAGCAGCCGCGGTA ATACGGAGGGTGCAAGCGTTAATCGGAATTACTGGGCGTAAAGCGCACGCAGGCGGTTTGTTAAGTCAGATGTGAAATCC CCGGGCTCAACCTGGGAACTGCATCTGATACTGGCAAGCTTGAGTCTCGTAGAGGGGGGTAGAATTCCAGGTGTAGCGGT GAAATGCGTAGAGATCTGGAGGAATACCGGTGGCGAAGGCGGCCCCCTGGACGAAGACTGACGCTCAGGTGCGAA…
DQS8.2	2023-05-01	Sludge - Plant D	8	MacConkey agar with 0.5 mg/L ciprofloxacin	Escherichia coli	Escherichia	Enterobacteriaceae	Negative	GATGGGCGCAAGCCTGATGCAGCCATGCCGCGTGTATGAAGAAGGCCTTCGGGTTGTAAAGTACTTTCAGCGGGGAGGAA GGGAGTAAAGTTAATACCTTTGCTCATTGACGTTACCCGCAGAAGAAGCACCGGCTAACTCCGTGCCAGCAGCCGCGGTA ATACGGAGGGTGCAAGCGTTAATCGGAATTACTGGGCGTAAAGCGCACGCAGGCGGTTTGTTAAGTCAGATGTGAAATCC CCGGGCTCAACCTGGGAACTGCATCTGATACTGGCAAGCTTGAGTCTCGTAGAGGGGGGTAGAATTCCAGGTGTAGCGGT GAAATGCGTAGAGATCTGGAGGAATACCGGTGGCGAAGGCGGCCCCCTGGACGAAGACTGACGCTCAGGTGCGAA…
DQS8.3	2023-05-01	Sludge - Plant D	8	MacConkey agar with 0.5 mg/L ciprofloxacin	Alcaligenes faecalis	Alcaligenes	Alcaligenaceae	Negative	TGGGAAACCTGATCCAGCCATCCCGCGTGTATGATGAAGGCCTTCGGGTTGTAAAGTACTTTTGGCAGAGAAGAAAAGGT ACCTCCTAATACGAGGTACTGCTGACGGTATCTGCAGAATAAGCACCGGCTAACTACGTGCCAGCAGCCGCGGTAATACG TAGGGTGCAAGCGTTAATCGGAATTACTGGGCGTAAAGCGTGTGTAGGCGGTTCGGAAAGAAAGATGTGAAATCCCAGGG CTCAACCTTGGAACTGCATTTTTAACTGCCGAGCTAGAGTATGTCAGAGGGGGGTAGAATTCCACGTGTAGCAGTGAAAT GCGTAGATATGTGGAGGAATACCGATGGCGAAGGCAGCCCCCTGGGATAATACTGACGCTCAGACACGAAAGCGT…
DES8.4	2023-05-01	Sludge - Plant D	8	MacConkey agar with 2.0 mg/L cefotaxime	Aeromonas veronii	Aeromonas	Aeromonadaceae	Negative	GCGGGAACCCTGATGCAGCCATGCCGCGTGTGTGAAGAAGGCCTTCGGGTTGTAAAGCACTTTCAGCGAGGAGGAAAGGT TGGTAGCTAATAACTGCCAGCTGTGACGTTACTCGCAGAAGAAGCACCGGCTAACTCCGTGCCAGCAGCCGCGGTAATAC GGAGGGTGCAAGCGTTAATCGGAATTACTGGGCGTAAAGCGCACGCAGGCGGTTGGATAAGTTAGATGTGAAAGCCCCGG GCTCAACCTGGGAATTGCATTTAAAACTGTCCAGCTAGAGTCTTGTAGAGGGGGGTAGAATTCCAGGTGTAGCGGTGAAA TGCGTAGAGATCTGGAGGAATACCGGTGGCGAAGGCGGCCCCCTGGACAAAGACTGACGCTCAGGTGCGAAAGCG…
DES8.5	2023-05-01	Sludge - Plant D	8	MacConkey agar with 2.0 mg/L cefotaxime	Escherichia coli	Escherichia	Enterobacteriaceae	Negative	AAGGGGCGCAAGCCTGATGCAGCCATGCCGCGTGTATGAAGAAGGCCTTCGGGTTGTAAAGTACTTTCAGCGGGGAGGAA GGGAGTAAAGTTAATACCTTTGCTCATTGACGTTACCCGCAGAAGAAGCACCGGCTAACTCCGTGCCAGCAGCCGCGGTA ATACGGAGGGTGCAAGCGTTAATCGGAATTACTGGGCGTAAAGCGCACGCAGGCGGTTTGTTAAGTCAGATGTGAAATCC CCGGGCTCAACCTGGGAACTGCATCTGATACTGGCAAGCTTGAGTCTCGTAGAGGGGGGTAGAATTCCAGGTGTAGCGGT GAAATGCGTAGAGATCTGGAGGAATACCGGTGGCGAAGGCGGCCCCCTGGACGAAGACTGACGCTCAGGTGCGAA…
DES9.1	2023-05-01	Sludge - Plant D	9	MacConkey agar with 2.0 mg/L cefotaxime	Pseudomonas putida	Pseudomonas	Pseudomonadaceae	Negative	CAATGAGCGAAGCCTGATCCAGCCATGCCGCGTGTGTGAAGAAGGTCTTCGGATTGTAAAGCACTTTAAGTTGGGAGGAA GGGCAGTAAGTTAATACCTTGCTGTTTTGACGTTACCGACAGAATAAGCACCGGCTAACTCTGTGCCAGCAGCCGCGGTA ATACAGAGGGTGCAAGCGTTAATCGGAATTACTGGGCGTAAAGCGCGCGTAGGTGGTTTGTTAAGTTGGATGTGAAAGCC CCGGGCTCAACCTGGGAACTGCATCCAAAACTGGCAAGCTAGAGTACGGTAGAGGGTGGTGGAATTTCCTGTGTAGCGGT GAAATGCGTAGATATAGGAAGGAACACCAGTGGCGAAGGCGACCACCTGGACTGATACTGACACTGAGGTGCGAA…
DES9.2	2023-05-01	Sludge - Plant D	9	MacConkey agar with 2.0 mg/L cefotaxime	Escherichia coli	Escherichia	Enterobacteriaceae	Negative	AATGGGCCGCAGCCTGATGCAGCCATGCCGCGTGTATGAAGAAGGCCTTCGGGTTGTAAAGTACTTTCAGCGGGGAGGAA GGGAGTAAAGTTAATACCTTTGCTCATTGACGTTACCCGCAGAAGAAGCACCGGCTAACTCCGTGCCAGCAGCCGCGGTA ATACGGAGGGTGCAAGCGTTAATCGGAATTACTGGGCGTAAAGCGCACGCAGGCGGTTTGTTAAGTCAGATGTGAAATCC CCGGGCTCAACCTGGGAACTGCATCTGATACTGGCAAGCTTGAGTCTCGTAGAGGGGGGTAGAATTCCAGGTGTAGCGGT GAAATGCGTAGAGATCTGGAGGAATACCGGTGGCGAAGGCGGCCCCCTGGACGAAGACTGACGCTCAGGTGCGAA…
DES9.3	2023-05-01	Sludge - Plant D	9	MacConkey agar with 2.0 mg/L cefotaxime	Escherichia coli	Escherichia	Enterobacteriaceae	Negative	AGCAAATGGGCGCAGCCTGATGCAGCCATGCCGCGTGTATGAAGAAGGCCTTCGGGTTGTAAAGTACTTTCAGCGGGGAG GAAGGGAGTAAAGTTAATACCTTTGCTCATTGACGTTACCCGCAGAAGAAGCACCGGCTAACTCCGTGCCAGCAGCCGCG GTAATACGGAGGGTGCAAGCGTTAATCGGAATTACTGGGCGTAAAGCGCACGCAGGCGGTTTGTTAAGTCAGATGTGAAA TCCCCGGGCTCAACCTGGGAACTGCATCTGATACTGGCAAGCTTGAGTCTCGTAGAGGGGGGTAGAATTCCAGGTGTAGC GGTGAAATGCGTAGAGATCTGGAGGAATACCGGTGGCGAAGGCGGCCCCCTGGACGAAGACTGACGCTCAGGTGC…
DQS9.1	2023-05-01	Sludge - Plant D	9	MacConkey agar with 0.5 mg/L ciprofloxacin	Escherichia coli	Escherichia	Enterobacteriaceae	Negative	AATGGGGCGCAAGCCTGATGCAGCCATGCCGCGTGTATGAAGAAGGCCTTCGGGTTGTAAAGTACTTTCAGCGGGGAGGA AGGGAGTAAAGTTAATACCTTTGCTCATTGACGTTACCCGCAGAAGAAGCACCGGCTAACTCCGTGCCAGCAGCCGCGGT AATACGGAGGGTGCAAGCGTTAATCGGAATTACTGGGCGTAAAGCGCACGCAGGCGGTTTGTTAAGTCAGATGTGAAATC CCCGGGCTCAACCTGGGAACTGCATCTGATACTGGCAAGCTTGAGTCTCGTAGAGGGGGGTAGAATTCCAGGTGTAGCGG TGAAATGCGTAGAGATCTGGAGGAATACCGGTGGCGAAGGCGGCCCCCTGGACGAAGACTGACGCTCAGGTGCGA…
DQS9.2	2023-05-01	Sludge - Plant D	9	MacConkey agar with 0.5 mg/L ciprofloxacin	Escherichia coli	Escherichia	Enterobacteriaceae	Negative	ATGAGCGCAAGCCTGATGCAGCCATGCCGCGTGTATGAAGAAGGCCTTCGGGTTGTAAAGTACTTTCAGCGGGGAGGAAG GGAGTAAAGTTAATACCTTTGCTCATTGACGTTACCCGCAGAAGAAGCACCGGCTAACTCCGTGCCAGCAGCCGCGGTAA TACGGAGGGTGCAAGCGTTAATCGGAATTACTGGGCGTAAAGCGCACGCAGGCGGTTTGTTAAGTCAGATGTGAAATCCC CGGGCTCAACCTGGGAACTGCATCTGATACTGGCAAGCTTGAGTCTCGTAGAGGGGGGTAGAATTCCAGGTGTAGCGGTG AAATGCGTAGAGATCTGGAGGAATACCGGTGGCGAAGGCGGCCCCCTGGACGAAGACTGACGCTCAGGTGCGAAA…
DES10.2	2023-05-01	Sludge - Plant D	10	MacConkey agar with 2.0 mg/L cefotaxime	Escherichia coli	Escherichia	Enterobacteriaceae	Negative	TGGGCGCCAGCCTGATGCAGCCCATGCCGCGTGTATGAAGAAGGCCTTCGGGTTGTAAAGTACTTTCAGCGGGGAGGAAG GGAGTAAAGTTAATACCTTTGCTCATTGACGTTACCCGCAGAAGAAGCACCGGCTAACTCCGTGCCAGCAGCCGCGGTAA TACGGAGGGTGCAAGCGTTAATCGGAATTACTGGGCGTAAAGCGCACGCAGGCGGTTTGTTAAGTCAGATGTGAAATCCC CGGGCTCAACCTGGGAACTGCATCTGATACTGGCAAGCTTGAGTCTCGTAGAGGGGGGTAGAATTCCAGGTGTAGCGGTG AAATGCGTAGAGATCTGGAGGAATACCGGTGGCGAAGGCGGCCCCCTGGACGAAGACTGACGCTCAGGTGCGAAA…
DES10.1	2023-05-01	Sludge - Plant D	10	MacConkey agar with 2.0 mg/L cefotaxime	Escherichia coli	Escherichia	Enterobacteriaceae	Negative	AATGGGCGCAGCCTGATGCAGCCATGCCGCGTGTATGAAGAAGGCCTTCGGGTTGTAAAGTACTTTCAGCGGGGAGGAAG GGAGTAAAGTTAATACCTTTGCTCATTGACGTTACCCGCAGAAGAAGCACCGGCTAACTCCGTGCCAGCAGCCGCGGTAA TACGGAGGGTGCAAGCGTTAATCGGAATTACTGGGCGTAAAGCGCACGCAGGCGGTTTGTTAAGTCAGATGTGAAATCCC CGGGCTCAACCTGGGAACTGCATCTGATACTGGCAAGCTTGAGTCTCGTAGAGGGGGGTAGAATTCCAGGTGTAGCGGTG AAATGCGTAGAGATCTGGAGGAATACCGGTGGCGAAGGCGGCCCCCTGGACGAAGACTGACGCTCAGGTGCGAAA…
DQS10.1	2023-05-01	Sludge - Plant D	10	MacConkey agar with 0.5 mg/L ciprofloxacin	Escherichia coli	Escherichia	Enterobacteriaceae	Negative	AGGCCTTGATGCAGCCATGCCGCGTGTATGAAGAAGGCCTTCGGGTTGTAAAGTACTTTCAGCCGGGACGAAAGGGAGTA AAGTTAATACCTTTGCTCATTGACGTTACCCGCAGAAGAAGCACCGGCTAACTCCGTGCCAGCAGCCGCGGTAATACGGA GGGTGCAAGCGTTAATCGGAATTACTGGGCGTAAAGCGCACGCAGGCGGTTTGTTAAGTCAGATGTGAAATCCCCGGGCT CAACCTGGGAACTGCATCTGATACTGGCAAGCTTGAGTCTCGTAGAGGGGGGTAGAATTCCAGGTGTAGCGGTGAAATGC GTAGAGATCTGGAGGAATACCGGTGGCGAAGGCGGCCCCCTGGACGAAGACTGACGCTCAGGTGCGAAAGCGTGG…
DQS10.2	2023-05-01	Sludge - Plant D	10	MacConkey agar with 0.5 mg/L ciprofloxacin	Escherichia coli	Escherichia	Enterobacteriaceae	Negative	GCATGGGCGCAGCCTGATGCAGCCATGCCGCGTGTATGAAGAAGGCCTTCGGGTTGTAAAGTACTTTCAGCGGGGAGGAA GGGAGTAAAGTTAATACCTTTGCTCATTGACGTTACCCGCAGAAGAAGCACCGGCTAACTCCGTGCCAGCAGCCGCGGTA ATACGGAGGGTGCAAGCGTTAATCGGAATTACTGGGCGTAAAGCGCACGCAGGCGGTTTGTTAAGTCAGATGTGAAATCC CCGGGCTCAACCTGGGAACTGCATCTGATACTGGCAAGCTTGAGTCTCGTAGAGGGGGGTAGAATTCCAGGTGTAGCGGT GAAATGCGTAGAGATCTGGAGGAATACCGGTGGCGAAGGCGGCCCCCTGGACGAAGACTGACGCTCAGGTGCGAA…
DQS10.3	2023-05-01	Sludge - Plant D	10	MacConkey agar with 0.5 mg/L ciprofloxacin	Escherichia coli	Escherichia	Enterobacteriaceae	Negative	ATGGGCTGCAGCCTGATGCAGCCATGCCGCGTGTATGAAGAAGGCCTTCGGGTTGTAAAGTACTTTCAGCGGGGAGGAAG GGAGTAAAGTTAATACCTTTGCTCATTGACGTTACCCGCAGAAGAAGCACCGGCTAACTCCGTGCCAGCAGCCGCGGTAA TACGGAGGGTGCAAGCGTTAATCGGAATTACTGGGCGTAAAGCGCACGCAGGCGGTTTGTTAAGTCAGATGTGAAATCCC CGGGCTCAACCTGGGAACTGCATCTGATACTGGCAAGCTTGAGTCTCGTAGAGGGGGGTAGAATTCCAGGTGTAGCGGTG AAATGCGTAGAGATCTGGAGGAATACCGGTGGCGAAGGCGGCCCCCTGGACGAAGACTGACGCTCAGGTGCGAAA…
DQW3.1	2023-05-01	Wastewater - Spot sample - Plant D	3	MacConkey agar with 0.5 mg/L ciprofloxacin	Citrobacter portucalensis	Citrobacter	Enterobacteriaceae	Negative	GCAAGGGGCGCAAGCCTGATGCAGCCATGCCGCGTGTATGAAGAAGGCCTTCGGGTTGTAAAGTACTTTCAGCGAGGAGG AAGGTGTTGTGGTTAATAACCACAGCAATTGACGTTACTCGCAGAAGAAGCACCGGCTAACTCCGTGCCAGCAGCCGCGG TAATACGGAGGGTGCAAGCGTTAATCGGAATTACTGGGCGTAAAGCGCACGCAGGCGGTCTGTCAAGTCGGATGTGAAAT CCCCGGGCTCAACCTGGGAACTGCATCCGAAACTGGCAGGCTAGAGTCTTGTAGAGGGGGGTAGAATTCCAGGTGTAGCG GTGAAATGCGTAGAGATCTGGAGGAATACCGGTGGCGAAGGCGGCCCCCTGGACAAAGACTGACGCTCAGGTGCG…
DQW3.2	2023-05-01	Wastewater - Spot sample - Plant D	3	MacConkey agar with 0.5 mg/L ciprofloxacin	Citrobacter freundii	Citrobacter	Enterobacteriaceae	Negative	GTAAAATGGGCGCAGCCTGATGCAGCCATGCCGCGTGTATGAAGAAGGCCTTCGGGTTGTAAAGTACTTTCAGCGAGGAG GAAGGCGTTGTGGTTAATAACCGCAACGATTGACGTTACTCGCAGAAGAAGCACCGGCTAACTCCGTGCCAGCAGCCGCG GTAATACGGAGGGTGCAAGCGTTAATCGGAATTACTGGGCGTAAAGCGCACGCAGGCGGTCTGTCAAGTCGGATGTGAAA TCCCCGGGCTCAACCTGGGAACTGCATCCGAAACTGGCAGGCTAGAGTCTTGTAGAGGGGGGTAGAATTCCAGGTGTAGC GGTGAAATGCGTAGAGATCTGGAGGAATACCGGTGGCGAAGGCGGCCCCCTGGACAAAGACTGACGCTCAGGTGC…
DQW3.3	2023-05-01	Wastewater - Spot sample - Plant D	3	MacConkey agar with 0.5 mg/L ciprofloxacin	Citrobacter portucalensis	Citrobacter	Enterobacteriaceae	Negative	TGAGCGCAGCCTGATGCAGCCCATGCCGCGTGTATGAAGAAGGCCTTCGGGTTGTAAAGTACTTTCAGCGAGGAGGAAGG TGTTGTGGTTAATAACCACAGCAATTGACGTTACTCGCAGAAGAAGCACCGGCTAACTCCGTGCCAGCAGCCGCGGTAAT ACGGAGGGTGCAAGCGTTAATCGGAATTACTGGGCGTAAAGCGCACGCAGGCGGTCTGTCAAGTCGGATGTGAAATCCCC GGGCTCAACCTGGGAACTGCATCCGAAACTGGCAGGCTAGAGTCTTGTAGAGGGGGGTAGAATTCCAGGTGTAGCGGTGA AATGCGTAGAGATCTGGAGGAATACCGGTGGCGAAGGCGGCCCCCTGGACAAAGACTGACGCTCAGGTGCGAAAG…
DQW3.4	2023-05-01	Wastewater - Spot sample - Plant D	3	MacConkey agar with 0.5 mg/L ciprofloxacin	Citrobacter gillenii	Citrobacter	Enterobacteriaceae	Negative	GGAGGCGCAAGCCTGATGCAGCCCATGCCGCGTGTATGAAGAAGGCCTTCGGGTTGTAAAGTACTTTCAGCGAGGAGGAA GGGGATGTGGTTAATAACCGCATTCATTGACGTTACTCGCAGAAGAAGCACCGGCTAACTCCGTGCCAGCAGCCGCGGTA ATACGGAGGGTGCAAGCGTTAATCGGAATTACTGGGCGTAAAGCGCACGCAGGCGGTCTGTCAAGTCGGATGTGAAATCC CCGGGCTCAACCTGGGAACTGCATCCGAAACTGGCAGGCTAGAGTCTTGTAGAGGGGGGTAGAATTCCAGGTGTAGCGGT GAAATGCGTAGAGATCTGGAGGAATACCGGTGGCGAAGGCGGCCCCCTGGACAAAGACTGACGCTCAGGTGCGAA…
DEW2.1	2023-05-01	Wastewater - Spot sample - Plant D	2	MacConkey agar with 2.0 mg/L cefotaxime	Acinetobacter bereziniae	Acinetobacter	Moraxellaceae	Negative	AAATGTGGGGGAACCTGATCCAGCCATGCCGCGTGTGTGAAGAAGGCCTTATGGTTGTAAAGCACTTTAAGCGAGGAGGA GGCTCTTTTGGTTAATACCCAAGATGAGTGGACGTTACTCGCAGAATAAGCACCGGCTAACTCTGTGCCAGCAGCCGCGG TAATACAGAGGGTGCGAGCGTTAATCGGATTTACTGGGCGTAAAGCGTGCGTAGGCGGCTTTTTAAGTCGGATGTGAAAT CCCCGAGCTTAACTTGGGAATTGCATTCGATACTGGGAAGCTAGAGTATGGGAGAGGATGGTAGAATTCCAGGTGTAGCG GTGAAATGCGTAGAGATCTGGAGGAATACCGATGGCGAAGGCAGCCATCTGGCCTAATACTGACGCTGAGGTACG…
DEW2.2	2023-05-01	Wastewater - Spot sample - Plant D	2	MacConkey agar with 2.0 mg/L cefotaxime	Acinetobacter johnsonii	Acinetobacter	Moraxellaceae	Negative	GGGCTAAGCCTGATCCAGCCATGCCGCGTGTGTGAAGAAGGCCTTTTGGTTGTAAAGCACTTTAAGCGAGGAGGAGGCTA CTTAGATTAATACTCTAGGATAGTGGACGTTACTCGCAGAATAAGCACCGGCTAACTCTGTGCCAGCAGCCGCGGTAATA CAGAGGGTGCGAGCGTTAATCGGATTTACTGGGCGTAAAGCGTGCGTAGGCGGCTTTTTAAGTCGGATGTGAAATCCCTG AGCTTAACTTAGGAATTGCATTCGATACTGGGAAGCTAGAGTATGGGAGAGGATGGTAGAATTCCAGGTGTAGCGGTGAA ATGCGTAGAGATCTGGAGGAATACCGATGGCGAAGGCAGCCATCTGGCCTAATACTGACGCTGAGGTACGAAAGC…
DEW2.3	2023-05-01	Wastewater - Spot sample - Plant D	2	MacConkey agar with 2.0 mg/L cefotaxime	Aeromonas media	Aeromonas	Aeromonadaceae	Negative	AACCCTTGAATTGCAGCCATCGCCTGACGTGTGTGAAGAAGGCCTTCGGGTTGTAAAGCACTTTCAGCGAGGAGGAAAGG TTGATGCCTAATACGCATCAGCTGTGACGTTACTCGCAGAAGAAGCACCGGCTAACTCCGTGCCAGCAGCCGCGGTAATA CGGAGGGTGCAAGCGTTAATCGGAATTACTGGGCGTAAAGCGCACGCAGGCGGTTGGATAAGTTAGATGTGAAAGCCCCG GGCTCAACCTGGGAATTGCATTTAAAACTGTCCAGCTAGAGTCTTGTAGAGGGGGGTAGAATTCCAGGTGTAGCGGTGAA ATGCGTAGAGATCTGGAGGAATACCGGTGGCGAAGGCGGCCCCCTGGACAAAGACTGACGCTCAGGTGCGAAAGC…
DEW3.1	2023-05-01	Wastewater - Spot sample - Plant D	3	MacConkey agar with 2.0 mg/L cefotaxime	Acinetobacter baumannii	Acinetobacter	Moraxellaceae	Negative	TGGGGGGGAACCTGATCCAGCCATGCCGCGTGTGTGAAGAAGGCCTTATGGTTGTAAAGCACTTTAAGCGAGGAGGAGGC TACTTTAGTTAATACCTAGAGATAGTGGACGTTACTCGCAGAATAAGCACCGGCTAACTCTGTGCCAGCAGCCGCGGTAA TACAGAGGGTGCGAGCGTTAATCGGATTTACTGGGCGTAAAGCGTGCGTAGGCGGCTTATTAAGTCGGATGTGAAATCCC CGAGCTTAACTTGGGAATTGCATTCGATACTGGTGAGCTAGAGTATGGGAGAGGATGGTAGAATTCCAGGTGTAGCGGTG AAATGCGTAGAGATCTGGAGGAATACCGATGGCGAAGGCAGCCATCTGGCCTAATACTGACGCTGAGGTACGAAA…
DEW3.2	2023-05-01	Wastewater - Spot sample - Plant D	3	MacConkey agar with 2.0 mg/L cefotaxime	Aeromonas media	Aeromonas	Aeromonadaceae	Negative	ATGAGGGAAACCCTGATGCAGCCCATGCCGCGTGTGTGAAGAAGGCCTTCGGGTTGTAAAGCACTTTCAGCGAGGAGGAA AGGTTGATGCCTAATACGCATCAGCTGTGACGTTACTCGCAGAAGAAGCACCGGCTAACTCCGTGCCAGCAGCCGCGGTA ATACGGAGGGTGCAAGCGTTAATCGGAATTACTGGGCGTAAAGCGCACGCAGGCGGTTGGATAAGTTAGATGTGAAAGCC CCGGGCTCAACCTGGGAATTGCATTTAAAACTGTCCAGCTAGAGTCTTGTAGAGGGGGGTAGAATTCCAGGTGTAGCGGT GAAATGCGTAGAGATCTGGAGGAATACCGGTGGCGAAGGCGGCCCCCTGGACAAAGACTGACGCTCAGGTGCGAA…
DEW3.3	2023-05-01	Wastewater - Spot sample - Plant D	3	MacConkey agar with 2.0 mg/L cefotaxime	Acinetobacter baumannii	Acinetobacter	Moraxellaceae	Negative	AAGGGACCCCTGATCCAGCCATGCCGCGTGTGTGAAGAAGGCCTTATGGTTGTAAAGCACTTTAAGCGAGGAGGAGGCTA CTTTAGTTAATACCTAGAGATAGTGGACGTTACTCGCAGAATAAGCACCGGCTAACTCTGTGCCAGCAGCCGCGGTAATA CAGAGGGTGCGAGCGTTAATCGGATTTACTGGGCGTAAAGCGTGCGTAGGCGGCTTATTAAGTCGGATGTGAAATCCCCG AGCTTAACTTGGGAATTGCATTCGATACTGGTGAGCTAGAGTATGGGAGAGGATGGTAGAATTCCAGGTGTAGCGGTGAA ATGCGTAGAGATCTGGAGGAATACCGATGGCGAAGGCAGCCATCTGGCCTAATACTGACGCTGAGGTACGAAAGC…
DQW2.1	2023-05-01	Wastewater - Spot sample - Plant D	2	MacConkey agar with 0.5 mg/L ciprofloxacin	Citrobacter freundii	Citrobacter	Enterobacteriaceae	Negative	CAATGGGCGCAAGCCTGATGCAGCCATGCCGCGTGTATGAAGAAGGCCTTCGGGTTGTAAAGTACTTTCAGCGAGGAGGA AGGTGTTGTGGTTAATAACCGCAGCAATTGACGTTACTCGCAGAAGAAGCACCGGCTAACTCCGTGCCAGCAGCCGCGGT AATACGGAGGGTGCAAGCGTTAATCGGAATTACTGGGCGTAAAGCGCACGCAGGCGGTCTGTCAAGTCGGATGTGAAATC CCCGGGCTCAACCTGGGAACTGCATCCGAAACTGGCAGGCTAGAGTCTTGTAGAGGGGGGTAGAATTCCAGGTGTAGCGG TGAAATGCGTAGAGATCTGGAGGAATACCGGTGGCGAAGGCGGCCCCCTGGACAAAGACTGACGCTCAGGTGCGA…
DQW2.2	2023-05-01	Wastewater - Spot sample - Plant D	2	MacConkey agar with 0.5 mg/L ciprofloxacin	Citrobacter freundii	Citrobacter	Enterobacteriaceae	Negative	GCCTTCGGCGTTGTAAAGTACTTTCAGCGAGGAGGAAGGTGTTGTGGTTAATAACCACAGCAATTGACGTTACTCGCAGA AGAAGCACCGGCTAACTCCGTGCCAGCAGCCGCGGTAATACGGAGGGTGCAAGCGTTAATCGGAATTACTGGGCGTAAAG CGCACGCAGGCGGTCTGTCAAGTCGGATGTGAAATCCCCGGGCTCAACCTGGGAACTGCATCCGAAACTGGCAGGCTAGA GTCTTGTAGAGGGGGGTAGAATTCCAGGTGTAGCGGTGAAATGCGTAGAGATCTGGAGGAATACCGGTGGCGAAGGCGGC CCCCTGGACAAAGACTGACGCTCAGGTGCGAAAGCGTGGGGAGCAAACAGGATTAGATACCCTGGTAGTCCACGC…
DEW1.1	2023-05-01	Wastewater - Spot sample - Plant D	1	MacConkey agar with 2.0 mg/L cefotaxime	Citrobacter braakii	Citrobacter	Enterobacteriaceae	Negative	ATGGGCGCAAGCCTGATGCAGCCATGCCGCGTGTATGAAGAAGGCCTTCGGGTTGTAAAGTACTTTCAGCGAGGAGGAAG GTGTTGAGGTTAATAACCGCAGCAATTGACGTTACTCGCAGAAGAAGCACCGGCTAACTCCGTGCCAGCAGCCGCGGTAA TACGGAGGGTGCAAGCGTTAATCGGAATTACTGGGCGTAAAGCGCACGCAGGCGGTCTGTCAAGTCGGATGTGAAATCCC CGGGCTCAACCTGGGAACTGCATCCGAAACTGGCAGGCTAGAGTCTTGTAGAGGGGGGTAGAATTCCAGGTGTAGCGGTG AAATGCGTAGAGATCTGGAGGAATACCGGTGGCGAAGGCGGCCCCCTGGACAAAGACTGACGCTCAGGTGCGAAA…
DQW4.1	2023-05-01	Wastewater - Spot sample - Plant D	4	MacConkey agar with 0.5 mg/L ciprofloxacin	Citrobacter freundii	Citrobacter	Enterobacteriaceae	Negative	ATGGGGCGCAAGCCTGATGCAGCCATGCCGCGTGTATGAAGAAGGCCTTCGGGTTGTAAAGTACTTTCAGCGAGGAGGAA GGCATTAAGGTTAATAACCTTAGTGATTGACGTTACTCGCAGAAGAAGCACCGGCTAACTCCGTGCCAGCAGCCGCGGTA ATACGGAGGGTGCAAGCGTTAATCGGAATTACTGGGCGTAAAGCGCACGCAGGCGGTCTGTCAAGTCGGATGTGAAATCC CCGGGCTCAACCTGGGAACTGCATCCGAAACTGGCAGGCTAGAGTCTTGTAGAGGGGGGTAGAATTCCAGGTGTAGCGGT GAAATGCGTAGAGATCTGGAGGAATACCGGTGGCGAAGGCGGCCCCCTGGACAAAGACTGACGCTCAGGTGCGAA…
DEW4.1	2023-05-01	Wastewater - Spot sample - Plant D	4	MacConkey agar with 2.0 mg/L cefotaxime	Acinetobacter bereziniae	Acinetobacter	Moraxellaceae	Negative	GGAATGGGGGGAACCTGATCCGCCCATGCCGCGTGTGTGAAGAAGGCCTTATGGTTGTAAAGCACTTTAAGCGAGGAGGA GACTCTTTTGGTTAATACCCAAGATGAGTGGACGTTACTCGCAGAATAAGCACCGGCTAACTCTGTGCCAGCAGCCGCGG TAATACAGAGGGTGCGAGCGTTAATCGGATTTACTGGGCGTAAAGCGTGCGTAGGCGGCTTTTTAAGTCGGATGTGAAAT CCCCGAGCTTAACTTGGGAATTGCATTCGATACTGGGAAGCTAGAGTATGGGAGAGGATGGTAGAATTCCAGGTGTAGCG GTGAAATGCGTAGAGATCTGGAGGAATACCGATGGCGAAGGCAGCCATCTGGCCTAATACTGACGCTGAGGTACG…
DEW4.2	2023-05-01	Wastewater - Spot sample - Plant D	4	MacConkey agar with 2.0 mg/L cefotaxime	Acinetobacter bereziniae	Acinetobacter	Moraxellaceae	Negative	GCATGGGGGGACCTGATCCAGCCATGCCGCGTGTGTGAAGAAGGCCTTATGGTTGTAAAGCACTTTAAGCGAGGAGGAGG CTCTTTTGGTTAATACCCAAGATGAGTGGACGTTACTCGCAGAATAAGCACCGGCTAACTCTGTGCCAGCAGCCGCGGTA ATACAGAGGGTGCGAGCGTTAATCGGATTTACTGGGCGTAAAGCGTGCGTAGGCGGCTTTTTAAGTCGGATGTGAAATCC CCGAGCTTAACTTGGGAATTGCATTCGATACTGGGAAGCTAGAGTATGGGAGAGGATGGTAGAATTCCAGGTGTAGCGGT GAAATGCGTAGAGATCTGGAGGAATACCGATGGCGAAGGCAGCCATCTGGCCTAATACTGACGCTGAGGTACGAA…
DEW5.1	2023-05-01	Wastewater - Spot sample - Plant D	5	MacConkey agar with 2.0 mg/L cefotaxime	Aeromonas hydrophila	Aeromonas	Aeromonadaceae	Negative	AATGGGGGAAACCTGATGCAGCCATGCCGCGTGTGTGAAGAAGGCCTTCGGGTTGTAAAGCACTTTCAGCGAGGAGGAAA GGTTGATGCCTAATACGCATCAGCTGTGACGTTACTCGCAGAAGAAGCACCGGCTAACTCCGTGCCAGCAGCCGCGGTAA TACGGAGGGTGCAAGCGTTAATCGGAATTACTGGGCGTAAAGCGCACGCAGGCGGTTGGATAAGTTAGATGTGAAAGCCC CGGGCTCAACCTGGGAATTGCATTTAAAACTGTCCAGCTAGAGTCTTGTAGAGGGGGGTAGAATTCCAGGTGTAGCGGTG AAATGCGTAGAGATCTGGAGGAATACCGGTGGCGAAGGCGGCCCCCTGGACAAAGACTGACGCTCAGGTGCGAAA…
DEW5.2	2023-05-01	Wastewater - Spot sample - Plant D	5	MacConkey agar with 2.0 mg/L cefotaxime	Serratia marcescens	Serratia	Enterobacteriaceae	Negative	GCAATGGGCGCAGCCTGATGCAGCCATGCCGCGTGTGTGAAGAAGGCCTTCGGGTTGTAAAGCACTTTCAGCGAGGAGGA AGGTGGTGAGCTTAATACGTTCATCAATTGACGTTACTCGCAGAAGAAGCACCGGCTAACTCCGTGCCAGCAGCCGCGGT AATACGGAGGGTGCAAGCGTTAATCGGAATTACTGGGCGTAAAGCGCACGCAGGCGGTTTGTTAAGTCAGATGTGAAATC CCCGGGCTCAACCTGGGAACTGCATTTGAAACTGGCAAGCTAGAGTCTCGTAGAGGGGGGTAGAATTCCAGGTGTAGCGG TGAAATGCGTAGAGATCTGGAGGAATACCGGTGGCGAAGGCGGCCCCCTGGACGAAGACTGACGCTCAGGTGCGA…
DQW1.1	2023-05-01	Wastewater - Spot sample - Plant D	1	MacConkey agar with 0.5 mg/L ciprofloxacin	Citrobacter freundii	Citrobacter	Enterobacteriaceae	Negative	CAATGGGCGCAAGCCTGATGCAGCCATGCCGCGTGTATGAAGAAGGCCTTCGGGTTGTAAAGTACTTTCAGCGAGGAGGA AGGTGTTGTGGTTAATAACCGCAGCAATTGACGTTACTCGCAGAAGAAGCACCGGCTAACTCCGTGCCAGCAGCCGCGGT AATACGGAGGGTGCAAGCGTTAATCGGAATTACTGGGCGTAAAGCGCACGCAGGCGGTCTGTCAAGTCGGATGTGAAATC CCCGGGCTCAACCTGGGAACTGCATCCGAAACTGGCAGGCTAGAGTCTTGTAGAGGGGGGTAGAATTCCAGGTGTAGCGG TGAAATGCGTAGAGATCTGGAGGAATACCGGTGGCGAAGGCGGCCCCCTGGACAAAGACTGACGCTCAGGTGCGA…
DQW1.2	2023-05-01	Wastewater - Spot sample - Plant D	1	MacConkey agar with 0.5 mg/L ciprofloxacin	Citrobacter freundii	Citrobacter	Enterobacteriaceae	Negative	TACGTACAGCCTGATGCAGCCATGCCGCGTGTATGAAGAAGGCCTTCGGGTTGTAAAGTACTTTCAGCGAGGAGGAAGGT GTTGTGGTTAATAACCGCAGCAATTGACGTTACTCGCAGAAGAAGCACCGGCTAACTCCGTGCCAGCAGCCGCGGTAATA CGGAGGGTGCAAGCGTTAATCGGAATTACTGGGCGTAAAGCGCACGCAGGCGGTCTGTCAAGTCGGATGTGAAATCCCCG GGCTCAACCTGGGAACTGCATCCGAAACTGGCAGGCTAGAGTCTTGTAGAGGGGGGTAGAATTCCAGGTGTAGCGGTGAA ATGCGTAGAGATCTGGAGGAATACCGGTGGCGAAGGCGGCCCCCTGGACAAAGACTGACGCTCAGGTGCGAAAGC…
DQW1.3	2023-05-01	Wastewater - Spot sample - Plant D	1	MacConkey agar with 0.5 mg/L ciprofloxacin	Citrobacter freundii	Citrobacter	Enterobacteriaceae	Negative	AAAGGGGCGCAAGCCTGATGCAGCCATGCCGCGTGTATGAAGAAGGCCTTCGGGTTGTAAAGTACTTTCAGCGAGGAGGA AGGTGTTGTGGTTAATAACCACAGCAATTGACGTTACTCGCAGAAGAAGCACCGGCTAACTCCGTGCCAGCAGCCGCGGT AATACGGAGGGTGCAAGCGTTAATCGGAATTACTGGGCGTAAAGCGCACGCAGGCGGTCTGTCAAGTCGGATGTGAAATC CCCGGGCTCAACCTGGGAACTGCATCCGAAACTGGCAGGCTAGAGTCTTGTAGAGGGGGGTAGAATTCCAGGTGTAGCGG TGAAATGCGTAGAGATCTGGAGGAATACCGGTGGCGAAGGCGGCCCCCTGGACAAAGACTGACGCTCAGGTGCGA…
DQW5.5	2023-05-01	Wastewater - Spot sample - Plant D	5	MacConkey agar with 0.5 mg/L ciprofloxacin	Citrobacter freundii	Citrobacter	Enterobacteriaceae	Negative	ATGGGGCCGCAAGCCTGATGCAGCCATGCCGCGTGTATGAAGAAGGCCTTCGGGTTGTAAAGTACTTTCAGCGAGGAGGA AGGTGTTGTGGTTAATAACCGCAGCAATTGACGTTACTCGCAGAAGAAGCACCGGCTAACTCCGTGCCAGCAGCCGCGGT AATACGGAGGGTGCAAGCGTTAATCGGAATTACTGGGCGTAAAGCGCACGCAGGCGGTCTGTCAAGTCGGATGTGAAATC CCCGGGCTCAACCTGGGAACTGCATCCGAAACTGGCAGGCTAGAGTCTTGTAGAGGGGGGTAGAATTCCAGGTGTAGCGG TGAAATGCGTAGAGATCTGGAGGAATACCGGTGGCGAAGGCGGCCCCCTGGACAAAGACTGACGCTCAGGTGCGA…
DQW5.2	2023-05-01	Wastewater - Spot sample - Plant D	5	MacConkey agar with 0.5 mg/L ciprofloxacin	Citrobacter freundii	Citrobacter	Enterobacteriaceae	Negative	TGAGTGGTGCAAGCGCTAATCGGAATTACTGGGCTGTAAAGCGCACGCATGCGGTCTGCCAAGAAGGATGTGAAATCCCC GGGCTCAACCTGGGAACTGCATCCGAAACTGGCAGGCTAGAGTCTTGTAGAGGGGGGTAGAATTCCAGGTGTAGCGGTGA AATGCGTAGAGATCTGGAGGAATACCGGTGGCGAAGGCGGCCCCCTGGACAAAGACTGACGCTCAGGTGCGAAAGCGTGG GGAGCAAACAGGATTAGATACCCTGGTAGTCCACGCCGTAAACGATGTCGACTTGCAGGTTGTGCCCTTGAGGCGTGGCT TCCGGAGCTAACGCGTTAAGTCGACCGCCTGGGGAGTACGGCCGCAAGGTTAAAACTCAAATGAATTGACGGGGG…
DQW5.3	2023-05-01	Wastewater - Spot sample - Plant D	5	MacConkey agar with 0.5 mg/L ciprofloxacin	Citrobacter freundii	Citrobacter	Enterobacteriaceae	Negative	CAATGGGCGCAAGCCTGATGCAGCCATGCCGCGTGTATGAAGAAGGCCTTCGGGTTGTAAAGTACTTTCAGCGAGGAGGA AGGTGTTGTGGTTAATAACCACAGCAATTGACGTTACTCGCAGAAGAAGCACCGGCTAACTCCGTGCCAGCAGCCGCGGT AATACGGAGGGTGCAAGCGTTAATCGGAATTACTGGGCGTAAAGCGCACGCAGGCGGTCTGTCAAGTCGGATGTGAAATC CCCGGGCTCAACCTGGGAACTGCATCCGAAACTGGCAGGCTAGAGTCTTGTAGAGGGGGGTAGAATTCCAGGTGTAGCGG TGAAATGCGTAGAGATCTGGAGGAATACCGGTGGCGAAGGCGGCCCCCTGGACAAAGACTGACGCTCAGGTGCGA…
DQW5.4	2023-05-01	Wastewater - Spot sample - Plant D	5	MacConkey agar with 0.5 mg/L ciprofloxacin	Raoultella planticola	Raoultella	Enterobacteriaceae	Negative	ATGGGCGCAAGCCTGATGCAGCCATGCCGCGTGTATGAAGAAGGCCTTCGGGTTGTAAAGTACTTTCAGCGAGGAGGAAG GCGTTAAGGTTAATAACCTTGGCGATTGACGTTACTCGCAGAAGAAGCACCGGCTAACTCCGTGCCAGCAGCCGCGGTAA TACGGAGGGTGCAAGCGTTAATCGGAATTACTGGGCGTAAAGCGCACGCAGGCGGTTTGTTAAGTCAGATGTGAAATCCC CGGGCTCAACCTGGGAACTGCATTTGAAACTGGCAAGCTTGAGTCTTGTAGAGGGGGGTAGAATTCCAGGTGTAGCGGTG AAATGCGTAGAGATCTGGAGGAATACCGGTGGCGAAGGCGGCCCCCTGGACAAAGACTGACGCTCAGGTGCGAAA…
DQW5.1	2023-05-01	Wastewater - Spot sample - Plant D	5	MacConkey agar with 0.5 mg/L ciprofloxacin	Escherichia coli	Escherichia	Enterobacteriaceae	Negative	CCGCAAGCCCTGATGCAGCCCATGCCGCGTGTATGAAGAAGGCCTTCGGGTTGTAAAGTACTTTCAGCGGGGAGGAAGGG AGTAAAGTTAATACCTTTGCTCATTGACGTTACCCGCAGAAGAAGCACCGGCTAACTCCGTGCCAGCAGCCGCGGTAATA CGGAGGGTGCAAGCGTTAATCGGAATTACTGGGCGTAAAGCGCACGCAGGCGGTTTGTTAAGTCAGATGTGAAATCCCCG GGCTCAACCTGGGAACTGCATCTGATACTGGCAAGCTTGAGTCTCGTAGAGGGGGGTAGAATTCCAGGTGTAGCGGTGAA ATGCGTAGAGATCTGGAGGAATACCGGTGGCGAAGGCGGCCCCCTGGACGAAGACTGACGCTCAGGTGCGAAAGC…

## Sheet: Table S2
Supplementary material, Table S2
Table S2: Primer sequences used in this study, PCR composition and cycling conditions
Target gene	Size (bp)	Primer	Primer sequence (5'-3')	Composition of the reactions	Initial denaturation	Cycles	Denaturation	Annealing	Extension	Final extension	Reference
16S rRNA (V3-V9)	1154	338F	ACTCCTACGGGAGGCAGCAG	16S rRNA: total volume of 25 μL using 2.5 μL 10 × PCR buffer, 0.5 μL of dNTP mix (10 nM), 0.5 μL of each primer (10 μM), 0.125 μL of Taq polymerase (5 U/μL) (Qiagen Inc., Hilden, Germany) and 1.5 μL template DNA (stock concentrations are given for each substance).	95 °C, 900 s	30	95 °C, 60 s	58 °C, 30 s	72 °C, 60 s	72 °C, 300 s	Huse et al. (2008) DOI: https://doi.org/10.1371/journal.pgen.1000255
		1492R	TACGGYTACCTTGTTACGACT								Turner et al. (1999) DOI: https://doi.org/10.1111/j.1550-7408.1999.tb04612.x

## Sheet: Table S3
Supplementary material, Table S3
Table S3: EUCAST epidemiological cut-off values (ECOFFs) and clinical breakpoints used in this study, nd indicates that no data for cut-off values was available.
Bacterial specie	ECOFFs
	AMP	CTX	TAZ	MEM	TMS	CIP	GEN	TET	CST
Acinetobacter baumannii	nd	64	16	4	0.5	1	2	nd	2
Acinetobacter bereziniae	nd	nd	nd	nd	nd	nd	nd	nd	nd
Acinetobacter nosocomialis	nd	nd	nd	nd	nd	nd	nd	nd	nd
Aeromonas hydrophila	nd	nd	nd	nd	nd	nd	nd	nd	nd
Aeromonas veronii	nd	nd	nd	nd	nd	nd	nd	nd	nd
Alcaligenes faecalis	nd	nd	nd	nd	nd	nd	nd	nd	nd
Citrobacter braakii	nd	nd	nd	nd	nd	nd	nd	nd	nd
Citrobacter freundii	nd	0.5	nd	nd	nd	nd	2	nd	nd
Citrobacter gillenii	nd	nd	nd	nd	nd	nd	nd	nd	nd
Comamonas aquatica	nd	nd	nd	nd	nd	nd	nd	nd	nd
Enterobacter kobei	nd	nd	nd	nd	nd	nd	nd	nd	nd
Escherichia coli	8	0.25	1	0.06	0.5	0.06	2	8	2
Klebsiella michiganensis	nd	nd	nd	nd	nd	nd	nd	nd	nd
Kurthia gibsonii	nd	nd	nd	nd	nd	nd	nd	nd	nd
Myroides injenensis	nd	nd	nd	nd	nd	nd	nd	nd	nd
Pseudomonas aeruginosa	nd	64	8	2	32	0.5	8	64	2
Pseudomonas alcaliphila	nd	nd	nd	nd	nd	nd	nd	nd	nd
Pseudomonas composti	nd	nd	nd	nd	nd	nd	nd	nd	nd
Pseudomonas indoloxydans	nd	nd	nd	nd	nd	nd	nd	nd	nd
Pseudomonas mendocina	nd	nd	nd	nd	nd	nd	nd	nd	nd
Pseudomonas oleovorans	nd	nd	nd	nd	nd	nd	nd	nd	nd
Pseudomonas putida	nd	nd	nd	nd	nd	nd	nd	nd	nd
Pseudomonas sihuiensis	nd	nd	nd	nd	nd	nd	nd	nd	nd
Raoultella planticola	nd	nd	nd	nd	nd	nd	nd	nd	nd
Serratia marcescens	nd	nd	nd	nd	2	0.5	2	nd	nd
Bacterial specie	Clinical breakpoints
	AMP	CTX	TAZ	MEM	TMS	CIP	GEN	TET	CST
Acinetobacter baumannii	nd	nd	nd	8	nd	1	4	nd	2
Acinetobacter bereziniae	nd	nd	nd	8	nd	1	4	nd	2
Acinetobacter nosocomialis	nd	nd	nd	8	nd	1	4	nd	2
Aeromonas hydrophila	nd	nd	4	nd	4	0.5	nd	nd	nd
Aeromonas veronii	nd	nd	4	nd	4	0.5	nd	nd	nd
Alcaligenes faecalis	nd	nd	nd	nd	nd	nd	nd	nd	nd
Citrobacter braakii	8	2	4	8	4	0.5	2	nd	2
Citrobacter freundii	8	2	4	8	4	0.5	2	nd	2
Citrobacter gillenii	8	2	4	8	4	0.5	2	nd	2
Comamonas aquatica	nd	nd	nd	nd	nd	nd	nd	nd	nd
Enterobacter kobei	8	2	4	8	4	0.5	2	nd	2
Escherichia coli	8	2	4	8	4	0.5	2	nd	2
Klebsiella michiganensis	8	2	4	8	4	0.5	2	nd	2
Kurthia gibsonii	nd	nd	nd	nd	nd	nd	nd	nd	nd
Myroides injenensis	nd	nd	nd	nd	nd	nd	nd	nd	nd
Pseudomonas aeruginosa	nd	nd	8	8	nd	0.5	nd	nd	4
Pseudomonas alcaliphila	nd	nd	8	8	nd	0.5	nd	nd	4
Pseudomonas composti	nd	nd	8	8	nd	0.5	nd	nd	4
Pseudomonas indoloxydans	nd	nd	8	8	nd	0.5	nd	nd	4
Pseudomonas mendocina	nd	nd	8	8	nd	0.5	nd	nd	4
Pseudomonas oleovorans	nd	nd	8	8	nd	0.5	nd	nd	4
Pseudomonas putida	nd	nd	8	8	nd	0.5	nd	nd	4
Pseudomonas sihuiensis	nd	nd	8	8	nd	0.5	nd	nd	4
Raoultella planticola	8	2	4	8	4	0.5	2	nd	2
Serratia marcescens	8	2	4	8	4	0.5	2	nd	2

## Sheet: Table S4
Supplementary material, Table S4
Table S4: List over 16 isolates included in the experiment "development of bacterial tolerance towards disinfectants" tested in either 96- or 48-well plates. Isolates originated from a salmon processing plant (Plant A) and broiler processing plants (Plant C and D).
Isolation source and sampling point for each isolates is listed, together with identified species.
Assay	Isolate ID	Source	Sampling point	Disinfection	Identified species
96-well plate	CFC4A-3-1	Plant A - salmon	Head cutting machine	After	Pseudomonas koreensis
	CFC7A-4-2	Plant A - salmon	Drain by the fileting machine	After	Pseudomonas koreensis
	CFC7A-3-1	Plant A - salmon	Drain by the fileting machine	After	Pseudomonas fragi
	CFC4B-3-1	Plant A - salmon	Head cutting machine	Before	Pseudomonas fluorescens
	CFC8A-3-1	Plant C - broiler	Conveyor for trimming table	After	Pseudomonas fluorescens
	CFC1B-4-1	Plant C - broiler	Transport truck	Before	Pseudomonas koreensis
	CFC10B-1-1	Plant C - broiler	Inside brining vessel	Before	Pseudomonas fragi
	CFC5B-1-2	Plant C - broiler	Fat suction unit	Before	Pseudomonas gessardii
	RPP8B-1-2	Plant D - broiler	Breast calibration belt	Before	Pseudomonas protegens
	RPP4A-1-1	Plant D - broiler	Chilling transfer belt	After	Pseudomonas fluorescens
	RPP3A-1-1	Plant D - broiler	Evisceration machine	After	Pseudomonas koreensis
48- well plate	CFC10A-1-1	Plant A - salmon	Crate washer	After	Pseudomonas koreensis
	CFC9A-1-1	Plant A - salmon	Box washer	After	Pseudomonas lundensis
	CFC5B-3-2	Plant A - salmon	Conveyor belt n/s	Before	Aeromonas rivipollensis
	CFC2B-2-2	Plant A - salmon	Drain slaughter dep.	Before	Serratia fonticola
	CFC10A-3	Plant C - broiler	Brining vessel	After	Pseudomonas fluorescens

## Sheet: Table S5
Supplementary material, Table S5
Table S5: Detailed list for all detected antibiotic resistance genes (ARGs) across sample types of (1) sidestreams and waste discharges and (2) processing environment. Direct comparison between (1) and (2) may be inappropriate because a different sampling procedure was used to colled these samples
Sample types - Sidestreams and waste discharges	Processing plant	Total number of genes detected	Detected genes
S18–Wastewater, spot sample, before purification	Salmon Processing Plant A	61	OXA-12	OXA beta-lactamase	qacE	CphA beta-lactamase	CepS	CMY-1	MCR-4.2	aadA23	ANT(3'')-Ia	sul1	MOX-5	SFB-1	AAC(6')-Ib7	APH(3'')-Ib	APH(6)-Id	aadA6/aadA10	tet(E)	MCR-3.3	MOX-9	MexF	Pseudomonas aeruginosa CpxR	SLB-1	aadA27	sul2	tet(39)	dfrA1	qacL	CARB-5	CRP	class C beta-lactamase	tet(A)	QnrS6	SAT-2	tet(H)	tetM	ANT(3'')	msrE	SAT-3	cmx	mphE	aadA14	tetX	trimethoprim resistant dihydrofolate reductase dfr	tetracycline-resistant ribosomal protection protein	CARB beta-lactamase	tet(Y)	rosB
S25–Salmon cut-offs	Salmon Processing Plant A	99	OXA-12	OXA beta-lactamase	CphA beta-lactamase	tet(E)	CMY-1	CepS	MOX-5	ACC-4	rosB	MCR-3.3	MOX-9	tetM	qacE	CRP	Yrc-1	MCR-4.2	class C beta-lactamase	tetracycline-resistant ribosomal protection protein	APH(3'')-Ib	rosA	y56 beta-lactamase	APH(6)-Id	acrB	ACT-35	AAC(6')-Ib7	FONA-1	tetW	vatF	tetS	mdtB	Escherichia coli mdfA	tet(A)	Klebsiella pneumoniae KpnH	emrR	tet(39)	aadA27	baeR	Escherichia coli ampH beta-lactamase	tet(H)	acrA	oqxB	aadA23	cpxA	ANT(3'')-Ia	tet(L)	CTX-M beta-lactamase	Pseudomonas aeruginosa CpxR
S10–Protein powder	Sidestream Material Processing Plant B	65	tet(C)	emrA	tetM	Escherichia coli ampC beta-lactamase	Escherichia coli ampH beta-lactamase	tet(L)	bacA	mdtO	tet(A)	Escherichia coli mdfA	AAC(6')-Ii	mdtP	mdtH	eptA	Escherichia coli ampC1 beta-lactamase	efrB	lsaA	cpxA	AcrS	mdtC	ACT-35	Klebsiella pneumoniae KpnH	msrC	tetracycline-resistant ribosomal protection protein	mdtG	mdtB	CRP	baeS	mdtM	msbA	acrA	tetW	acrB	evgS	baeR	efrA	efmA	lsa(D)	mdtA	emrY	AcrF	AcrE	CMY beta-lactamase	OXA-12	emeA	TEM beta-lactamase	emrR
S11–Fish meal	Sidestream Material Processing Plant B	1	YojI
S9–Wastewater, 24 h collection tank	Sidestream Material Processing Plant B	192	CMY beta-lactamase	acrA	QnrB58	ACT-35	acrB	bacA	cpxA	Klebsiella pneumoniae KpnH	Escherichia coli ampH beta-lactamase	CRP	YojI	TolC	mdtE	mdtN	mdtO	mdtP	emrA	Escherichia coli mdfA	mdtC	mdtH	mdtB	eptA	Escherichia coli ampC beta-lactamase	msbA	emrR	PmrF	mdtA	AcrE	mdtM	mdtF	baeR	efflux pump complex or subunit conferring antibiotic resistance	mdtG	Escherichia coli ampC1 beta-lactamase	kdpE	baeS	AcrS	gadX	ACC-4	AcrF	emrY	H-NS	qnrE1	marA	ugd	LptD	emrK
S5–Wastewater, spot sample	Broiler Processing Plant C	199	mefC	mphG	tetQ	ACT-35	acrA	CMY beta-lactamase	oqxB	acrB	tetracycline-resistant ribosomal protection protein	cpxA	tet(39)	FosA2	tetW	Escherichia coli ampH beta-lactamase	Mef(En2)	CRP	Escherichia coli mdfA	Klebsiella pneumoniae KpnH	ramA	msbA	baeR	bacA	emrR	OXA-12	tet(A)	mdtC	Klebsiella pneumoniae acrA	fosfomycin thiol transferase	OXA beta-lactamase	tetM	LptD	mdtB	QnrB58	CepS	EBR-1 beta-lactamase	oqxA	OmpA	YojI	emrA	TolC	Klebsiella pneumoniae KpnG	APH(3'')-Ib	tet32	tetS	H-NS	mel	MCR-9.1
S26–Salmon guts	Salmon Processing Plant A	20	QnrS6	OXA-12	OXA beta-lactamase	tetM	CphA beta-lactamase	tet(E)	tetracycline-resistant ribosomal protection protein	tet(39)	tet(A)	CMY-1	CepS	MOX-9	tet(L)	CRP	ACT-35	vatF	MexF	MCR-7.1	Escherichia coli mdfA	aadA23
S16–Wastewater, spot sample	Broiler Processing Plant D	146	sul2	tet(39)	sul1	tet(G)	AAC(6')-Ib7	tet(A)	qacE	APH(6)-Id	APH(3'')-Ib	tetracycline-resistant ribosomal protection protein	ANT(3'')-Ia	tet(C)	tetQ	qacL	oqxB	aadA23	tetW	flo	tetM	OXA-5	OXA-12	mtrA	tet(E)	aadA6/aadA10	aadA27	OXA-256	trimethoprim resistant dihydrofolate reductase dfr	CMY-1	Tet(X6)	tetX	RCP-1	CphA beta-lactamase	msrE	OXA beta-lactamase	aadS	OXA-212	mef(B)	mphB	tet32	lnuC	Mef(En2)	apmA	cmx	efpA	APH(4)-Ia	QnrS6	ErmB
S17–Sludge	Broiler Processing Plant D	232	OXA-12	QnrB58	OXA beta-lactamase	tet(E)	CphA beta-lactamase	CMY-1	QnrS6	CepS	MOX-9	tet(A)	qnrE1	sul1	sul2	tet(C)	QnrD2	AAC(6')-Ib7	aadA23	APH(6)-Id	cmlA5	qacE	APH(3'')-Ib	CMY beta-lactamase	MOX-5	ANT(3'')-Ia	mphA	Klebsiella pneumoniae KpnH	CRP	tet(G)	cpxA	acrB	acrA	aadA6/aadA10	YojI	bacA	qacL	OXA-256	MCR-3.3	tet(39)	Escherichia coli ampH beta-lactamase	tetM	class C beta-lactamase	Mef(En2)	tetracycline-resistant ribosomal protection protein	lnuC	tetQ	trimethoprim resistant dihydrofolate reductase dfr	TolC
S19–Wastewater, spot sample, after purification	Salmon Processing Plant A	32	SFB-1	AAC(6')-Ib7	qacE	APH(3'')-Ib	APH(6)-Id	MCR-4.2	OXA-12	OXA beta-lactamase	MexF	CMY-1	Pseudomonas aeruginosa CpxR	CepS	TEM beta-lactamase	CphA beta-lactamase	aadA23	ANT(3'')-Ia	SLB-1	sul1	MOX-5	tetM	rsmA	MOX-9	tetracycline-resistant ribosomal protection protein	tet(39)	aadA27	aadA6/aadA10	qacL	tet(E)	sul2	cmx	aadA14	tet(H)
S20–Sludge	Salmon Processing Plant A	43	OXA-12	OXA beta-lactamase	CphA beta-lactamase	qacE	MCR-4.2	CepS	CMY-1	AAC(6')-Ib7	SFB-1	MOX-5	sul1	MexF	aadA14	ANT(3'')-Ia	aadA23	rosB	MOX-9	tet(E)	APH(6)-Id	tet(39)	class C beta-lactamase	OXA-416	qacL	MCR-3.3	APH(3'')-Ib	cmx	QnrVC1	aadA6/aadA10	sul2	SLB-1	tet(Y)	CRP	Tet(X6)	tetM	dfrG	MexW	chloramphenicol acetyltransferase (CAT)	Pseudomonas aeruginosa CpxR	OXA-212	OmpA	SAT-2	oqxB	OXA-724
S7–Broiler skin	Broiler Processing Plant C	27	tet(L)	APH(3'')-Ib	APH(6)-Id	CRP	MexF	tetW	Pseudomonas aeruginosa CpxR	msrA	tetM	tetracycline-resistant ribosomal protection protein	Escherichia coli ampH beta-lactamase	tet(39)	FusF	msrE	mdtH	lnuC	mdtN	bacA	mdtO	mexQ	OXA-275	tet(K)	tet32	tet(45)	OXA-212	tet(Z)	lnuA
S8–Wastewater, spot sample, after disinfection	Sidestream Material Processing Plant B	330	aadA27	tet(39)	ANT(3'')	OXA-12	tetA(P)	OXA beta-lactamase	tet(L)	OXA-229	OXA-212	OXA-275	CphA beta-lactamase	CepS	CMY beta-lactamase	OXA-296	Klebsiella pneumoniae KpnH	APH(3')-VIa	APH(6)-Id	cpxA	APH(3'')-Ib	CMY-1	fusC	Clostridium perfringens mprF	bacA	mdtP	acrB	emrA	mdtE	acrA	TolC	mdtN	mdtO	YojI	adeJ	mdtH	CRP	mdtC	Escherichia coli ampH beta-lactamase	efflux pump complex or subunit conferring antibiotic resistance	mdtF	MOX-5	msbA	msrE	eptA	mdtB	mdtM	mdtA	AcrE
S6–Sludge	Broiler Processing Plant C	269	tetQ	ACT-35	acrA	CMY beta-lactamase	tetracycline-resistant ribosomal protection protein	tetW	OXA-12	oqxB	acrB	cpxA	CepS	Escherichia coli mdfA	OXA beta-lactamase	tet(A)	tet(39)	Escherichia coli ampH beta-lactamase	bacA	CRP	FosA2	Klebsiella pneumoniae KpnH	emrR	Mef(En2)	LptD	OmpA	mdtB	class C beta-lactamase	CMY-1	fosfomycin thiol transferase	MOX-5	baeR	tet32	Klebsiella pneumoniae KpnG	msbA	CphA beta-lactamase	Klebsiella pneumoniae acrA	TolC	QnrB58	tetM	ramA	tet(E)	YojI	mdtC	emrA	H-NS	MCR-9.1	ArnT	eptB
Sample types - processing environment	Processing plant	Total number of genes detected	Detected genes
S21–Crate washer before C&D 1	Salmon Processing Plant A	82	iri	rosB	OXA-12	vanRO	OXA beta-lactamase	aadA23	y56 beta-lactamase	rosA	vatF	CphA beta-lactamase	Pseudomonas aeruginosa CpxR	tet(42)	ANT(3'')-Ia	MexF	cmx	CMY-1	CepS	aadA6/aadA10	SAT-2	sul2	ACC-4	AAC(6')-Ib7	APH(3'')-Ib	MOX-5	APH(6)-Id	qacE	qacL	CARB-5	CRP	mtrA	SRT-1	AAC(6')-Ic	sul1	acrB	SAT-3	MOX-9	MexW	tet(41)	dfrB3	Rm3	tet(H)	mdtC	OXA-212	mdtB	Rhodococcus fascians cmr	smeD	tet(G)
S22–Crate washer after C&D 1	Salmon Processing Plant A	68	iri	vanRO	aadA6/aadA10	cmx	tet(42)	qacE	sul2	rosB	APH(3'')-Ib	APH(6)-Id	y56 beta-lactamase	ANT(3'')-Ia	aadA23	rosA	SAT-3	vatF	Pseudomonas aeruginosa CpxR	OXA-212	mtrA	MexF	CARB-5	AAC(6')-Ib7	qacL	Rm3	Rhodococcus fascians cmr	tetX	Tet(X6)	sul1	THIN-B	oqxB	OXA beta-lactamase	tet(G)	adeF	dfrB3	mefC	CPS-1	mexQ	ESP-1	CARB beta-lactamase	TriC	smeE	mdtB	CRP	Klebsiella pneumoniae KpnH	tet(C)	chloramphenicol acetyltransferase (CAT)	tet(H)
S24–Crate washer after C&D 2	Salmon Processing Plant A	64	OXA-212	vanRO	Rm3	OXA beta-lactamase	MexF	iri	OXA-229	adeJ	Pseudomonas aeruginosa CpxR	tet(39)	smeE	AAC(6')-Ib7	CPS-1	adeK	qacE	THIN-B	tet(G)	sul2	qacL	flo	cmx	smeD	APH(3'')-Ib	aadA27	sul1	ANT(3'')-Ia	msrE	aadA6/aadA10	OXA-12	aadA23	oqxB	APH(6)-Id	mphE	OXA-296	tet(42)	mexQ	mphN	adeB	CMY-1	tet(C)	rsmA	ANT(3'')	MexW	mdtB	CphA beta-lactamase	tet(H)	TriA
S23–Crate washer before C&D 2	Salmon Processing Plant A	50	OXA-212	tet(39)	Rm3	OXA beta-lactamase	MexF	OXA-229	msrE	adeJ	OXA-12	aadA27	Pseudomonas aeruginosa CpxR	OXA-296	CPS-1	AAC(6')-Ib7	APH(6)-Id	CphA beta-lactamase	mphE	qacE	APH(3'')-Ib	adeK	vanRO	qacL	iri	cmx	THIN-B	CMY-1	aadA9	sul2	AAC(3)-Ia	aadS	tet(E)	sul1	SAT-3	rsmA	ANT(3'')-Ia	ANT(3'')	CepS	tet(H)	MOX-5	adeB	MexK	aadA6/aadA10	MexW	mexQ	tet(C)	y56 beta-lactamase	chloramphenicol acetyltransferase (CAT)
S2–Transport truck after C&D 2	Broiler Processing Plant C	295	tetracycline-resistant ribosomal protection protein	tetW	mphH	APH(3'')-Ib	tet(33)	APH(6)-Id	mphO	ARL-1	tet(H)	mphC	sul1	tetM	tet(L)	ANT(3'')-Ia	tet(A)	tetO	vanRO	tet(42)	cmx	aadA23	tet(K)	fusD	APH(3')-IIIa	iri	tet32	tetS	tet(Z)	FusF	OXA-212	aadA6/aadA10	msrA	ANT(9)-Ia	Erm(43)	tet(C)	Chryseobacterium meningosepticum BlaB	ANT(6)	dfrA1	FosD	mtrA	OXA-275	lnuC	tet(39)	AAC(6')-Ib7	qacE	OXA-229	mdtP	ErmB
S1–Transport truck before C&D 2	Broiler Processing Plant C	192	tetracycline-resistant ribosomal protection protein	tetW	mphH	tet(33)	mphO	tetM	tetO	tetS	tet32	sul1	tet(Z)	mphC	APH(3')-IIIa	ErmX	ARL-1	ANT(3'')-Ia	tet(44)	ANT(9)-Ia	ErmB	lnuC	fusD	tet(L)	aadA23	ANT(6)	tet(40)	Erm(43)	ANT(6)-Ib	FusF	dfrA1	tet(K)	AAC(6')-Ib7	aadA6/aadA10	msrA	mdtE	ErmA	TolC	mdtP	SAT-4	mdtN	mdtF	Klebsiella pneumoniae KpnH	cmx	mdtO	cpxA	AcrE	Erm 23S ribosomal RNA methyltransferase	bacA
S4–Conveyor to filling machine after C&D 1	Broiler Processing Plant C	84	tet(L)	Klebsiella pneumoniae KpnH	lmrD	mdtC	acrB	mdtN	Escherichia coli ampH beta-lactamase	MexF	oqxB	mdtA	acrA	lmrB	emrA	Pseudomonas aeruginosa CpxR	ACT-35	CRP	emrY	cpxA	adeK	LptD	Escherichia coli mdfA	adeI	vmlR	bacA	baeS	mdtB	baeR	ceoB	tet(Y)	OmpA	mdtM	msbA	tet(39)	smeD	CMY beta-lactamase	mexQ	adeJ	Klebsiella pneumoniae KpnG	MexB	smeA	gadX	Escherichia coli ampC1 beta-lactamase	adeA	mdtO	AcrS	OXA-443	mdtP
S3–Conveyor to filling machine before C&D 1	Broiler Processing Plant C	65	oqxB	Escherichia coli ampH beta-lactamase	Escherichia coli mdfA	MexF	acrA	adeI	OXA beta-lactamase	OmpA	acrB	LptD	Pseudomonas aeruginosa CpxR	ACT-35	Klebsiella pneumoniae KpnG	Klebsiella pneumoniae KpnH	tetO	smeR	FosA2	OXY-6-3	mdtB	adeF	CRP	adeH	cpxA	adeB	adeK	smeD	Klebsiella pneumoniae acrA	mdtC	fosfomycin thiol transferase	trimethoprim resistant dihydrofolate reductase dfr	smeB	adeG	smeA	abeM	smeC	efrB	emeA	blaR1	SHV beta-lactamase	OpmD	ANT(4')-Ia	bmr	AAC(6')-Iz	tet(E)	oqxA	ramA	QnrD2
S12–Floors in cutting area before C&D 2	Broiler Processing Plant D	177	QnrD2	tetM	ANT(3'')-Ia	aadA23	QnrB58	qacE	tetT	tetracycline-resistant ribosomal protection protein	tet(A)	aadA6/aadA10	mef(B)	acrB	CARB-5	CRP	tetW	qnrE1	AAC(6')-Ib7	tet36	aadS	tet(39)	OXA-347	tet(H)	APH(3'')-Ib	ACC-4	mphB	oqxB	Klebsiella pneumoniae KpnH	APH(6)-Id	AAC(6')-Ic	mdtB	SRT-1	Escherichia coli ampH beta-lactamase	cpxA	sul2	sul1	FONA-1	acrA	tetQ	flo	baeR	YojI	TolC	tet(Y)	rosB	ErmB	APH(3')-Ia	tet(31)
S13–Floors in cutting area after C&D 2	Broiler Processing Plant D	268	tet(39)	aadA27	APH(3'')-Ib	msrE	CARB-5	APH(6)-Id	sul2	OXA beta-lactamase	OXA-212	mphE	AAC(3)-IV	cmx	sul1	ANT(3'')	QnrB58	OCH-1	tet(H)	qacE	smeE	ANT(3'')-Ia	ICR-Mo	aadA23	mtrA	tetracycline-resistant ribosomal protection protein	AAC(6')-Ib7	tetW	MexF	TEM beta-lactamase	aadS	aadA6/aadA10	APH(4)-Ia	tetM	Pseudomonas aeruginosa CpxR	apmA	tetX	flo	smeD	tet(L)	iri	ErmB	APH(3')-Ia	tet(33)	qnrE1	qacL	tet(A)	QnrD2	tetS
S14–Chilling belt before C&D 1	Broiler Processing Plant D	193	tet(39)	OXA-212	QnrB58	OXA beta-lactamase	msrE	OXA-12	mphE	MOX-9	qacE	AAC(6')-Ib7	aadA27	CepS	MexF	tet(E)	CMY-1	APH(6)-Id	qnrE1	QnrD2	sul1	APH(3'')-Ib	tet(A)	Pseudomonas aeruginosa CpxR	ANT(3'')-Ia	tet(C)	CMY beta-lactamase	Klebsiella pneumoniae KpnH	MOX-5	OXA-416	CRP	acrB	aadA23	acrA	Escherichia coli ampH beta-lactamase	APH(3')-Ia	OmpA	oqxB	cpxA	ANT(3'')	CphA beta-lactamase	Escherichia coli mdfA	MCR-4.2	LptD	mdtC	QnrS6	bacA	mdtB	ACT-35
S15–Chilling belt after C&D 1	Broiler Processing Plant D	138	tet(39)	QnrB58	tet(E)	aadA27	OXA-416	qnrE1	OXA-212	OXA beta-lactamase	OXA-12	qacE	ANT(3'')	CepS	qacL	AAC(6')-Ib7	ba	MexF	OXA-232	msrE	MOX-9	Pseudomonas aeruginosa CpxR	CphA beta-lactamase	QnrS6	tet(C)	mphE	tet(A)	MCR-3.3	ANT(3'')-Ia	sul1	APH(6)-Id	APH(3'')-Ib	oqxB	QnrD2	class C beta-lactamase	APH(3')-Ia	MOX-5	mexQ	aadA6/aadA10	acrA	OmpA	cpxA	Escherichia coli mdfA	Escherichia coli ampH beta-lactamase	acrB	adeJ	aadA23	MCR-4.2	CRP
[truncated: 283 more columns]

## Sheet: Table S6
Supplementary material, Table S6
Table S6: Detailed list for MIC-values (minimum inhibitory concentrations) revealed by robotic high-througput screening.
Group	Bacterial specie	Isolate ID	Minimum inhibitory concentrations
			AMP	CTX	TAZ	MEM	TMS	CIP	GEN	TET	CST
Acinetobacter baumannii	Acinetobacter baumannii	DEW3.3	<128	<32	<8	<2	4	<0.5	>8	<32	<2
	Acinetobacter baumannii	CEW10.2	<128	<32	<8	<2	4	<0.5	<2	<32	4
	Acinetobacter baumannii	CQW9.2	<128	<32	<8	<2	4	<0.5	<2	<32	<2
	Acinetobacter baumannii	BEWT6.2	<128	<32	<8	<2	4	<0.5	<2	<32	<2
	Acinetobacter baumannii	BEWT9.2	<128	<32	<8	<2	4	<0.5	<2	<32	4
	Acinetobacter baumannii	BEWT2.3	<128	<32	<8	<2	4	<0.5	<2	<32	4
	Acinetobacter baumannii	CES3.1	<128	<32	<8	<2	4	<0.5	<2	<32	4
	Acinetobacter baumannii	AES6.1	<128	<32	<8	<2	4	<0.5	<2	<32	<2
	Acinetobacter baumannii	AES1.1	<128	<32	<8	<2	4	<0.5	<2	<32	<2
	Acinetobacter baumannii	CEB10.2	<128	<32	<8	<2	4	<0.5	<2	<32	>8
Other Acinetobacter	Acinetobacter bereziniae	DEW4.2	>2048	>128	32	<2	>64	>2	>8	128	<2
	Acinetobacter bereziniae	DEW2.1	<128	<32	<8	<2	4	1	<2	<32	4
	Acinetobacter nosocomialis	BQWT8.2	<128	<32	<8	<2	4	<0.5	<2	<32	8
	Acinetobacter nosocomialis	BQWT4.1	<128	<32	<8	<2	4	<0.5	<2	<32	4
	Acinetobacter nosocomialis	AEC1.1	<128	<32	<8	<2	<1	<0.5	<2	<32	<2
Other Pseudomoas	Pseudomonas composti	AEWA3.1	512	<32	<8	<2	4	<0.5	<2	<32	<2
	Pseudomonas composti	AEWB9.1	<128	<32	<8	<2	64	<0.5	<2	<32	<2
	Pseudomonas indoloxydans	AEWB8.1	<128	<32	<8	<2	64	<0.5	<2	<32	<2
	Pseudomonas sihuiensis	AEWB7.1	<128	<32	<8	<2	64	<0.5	<2	<32	4
	Pseudomonas putida	DES9.1	512	<32	<8	<2	>64	<0.5	<2	<32	<2
	Pseudomonas alcaliphila	AES6.2	<128	<32	<8	<2	64	<0.5	<2	<32	<2
	Pseudomonas mendocina	AES2.1	<128	<32	<8	<2	64	<0.5	<2	<32	<2
	Pseudomonas oleovorans	AES4.2	<128	<32	<8	<2	4	<0.5	<2	<32	<2
	Pseudomonas sihuiensis	AES3.2	<128	<32	<8	<2	64	<0.5	<2	<32	<2
Pseudomonas aeruginosa	Pseudomonas aeruginosa	CEW10.1	2048	<32	<8	>8	64	<0.5	<2	<32	<2
	Pseudomonas aeruginosa	BEWT10.3	>2048	<32	<8	<2	>64	<0.5	<2	<32	4
	Pseudomonas aeruginosa	AEWB8.2	>2048	<32	<8	<2	>64	<0.5	<2	<32	4
	Pseudomonas aeruginosa	CES6.2	2048	<32	<8	<2	>64	<0.5	<2	<32	4
	Pseudomonas aeruginosa	CES2.2	>2048	<32	<8	<2	>64	<0.5	<2	<32	4
	Pseudomonas aeruginosa	CES1.1	2048	<32	<8	<2	64	<0.5	<2	<32	<2
	Pseudomonas aeruginosa	AES10.2	>2048	<32	<8	<2	>64	<0.5	<2	<32	<2
	Pseudomonas aeruginosa	AEC1.2	>2048	<32	<8	<2	>64	<0.5	<2	<32	4
Aeromonas spp.	Aeromonas hydrophila	DEW5.1	>16	>2	1	2	8	0.5	<1	<4	<1
	Aeromonas veronii	DES8.4	>16	>2	>4	<0.06	>8	>0.5	>4	8	<1
	Aeromonas veronii	CQW7.1	>16	<0.25	<0.5	2	<2	>0.5	<1	16	2
Escherichia coli - Plant D	Escherichia coli	DQW5.1	>16	>2	4	<0.06	<2	>0.5	<1	<4	<1
	Escherichia coli	DES10.1	>16	>2	1	<0.06	<2	>0.5	<1	<4	<1
	Escherichia coli	DES1.1	>16	<0.25	<0.5	<0.06	>8	>0.5	>4	>16	<1
	Escherichia coli	DES5.1	>16	>2	1	<0.06	<2	>0.5	<1	<4	2
	Escherichia coli	DES7.1	>16	>2	1	<0.06	<2	>0.5	<1	<4	<1
	Escherichia coli	DQS2.1	>16	<0.25	<0.5	<0.06	>8	>0.5	<1	>16	<1
	Escherichia coli	DQS4.2	8	<0.25	<0.5	<0.06	<2	>0.5	<1	<4	<1
	Escherichia coli	DQS6.1	8	<0.25	<0.5	<0.06	>8	>0.5	>4	>16	2
	Escherichia coli	DQS8.1	>16	<0.25	<0.5	<0.06	<2	>0.5	<1	>16	<1
	Escherichia coli	DQS10.3	>16	<0.25	<0.5	<0.06	>8	>0.5	>4	>16	<1
Escherichia coli - Plant C	Escherichia coli	CQW1.1	<4	<0.25	<0.5	<0.06	<2	>0.5	<1	<4	<1
	Escherichia coli	CQW2.2	<4	<0.25	<0.5	<0.06	<2	>0.5	<1	<4	2
	Escherichia coli	CQW6.1	8	<0.25	<0.5	<0.06	<2	>0.5	<1	<4	2
	Escherichia coli	CQW8.2	8	<0.25	<0.5	<0.06	<2	>0.5	<1	<4	<1
	Escherichia coli	CQS10.1	8	<0.25	<0.5	<0.06	<2	>0.5	<1	<4	2
	Escherichia coli	CQS7.1	8	<0.25	<0.5	<0.06	<2	>0.5	<1	<4	2
	Escherichia coli	CQS8.1	8	<0.25	<0.5	<0.06	<2	0.5	<1	<4	2
	Escherichia coli	CQS1.1	8	<0.25	<0.5	<0.06	<2	>0.5	<1	<4	2
	Escherichia coli	CQB2.2	8	<0.25	<0.5	<0.06	<2	>0.5	<1	<4	2
	Escherichia coli	CQB4.1	8	<0.25	<0.5	<0.06	<2	>0.5	<1	<4	<1
	Escherichia coli	CQB6.1	8	<0.25	<0.5	<0.06	<2	>0.5	<1	<4	2
	Escherichia coli	CQB10.1	8	<0.25	<0.5	<0.06	<2	>0.5	<1	<4	<1
Kurthia spp.	Kurthia gibsonii	CEW8.1	<4	>2	>4	2	<2	>0.5	<1	<4	>4
	Kurthia gibsonii	CQW5.1	<4	>2	>4	2	<2	>0.5	<1	<4	>4
	Kurthia gibsonii	CQW3.1	<4	>2	>4	2	<2	>0.5	<1	>16	>4
	Kurthia gibsonii	BEWT1.2	<4	>2	>4	2	<2	>0.5	<1	>16	>4
	Kurthia gibsonii	AEC2.2	>16	>2	4	2	<2	0.25	<1	<4	2
	Kurthia gibsonii	AES2.2	<4	1	>4	2	<2	>0.5	<1	<4	4
Other Enterobacterales	Serratia marcescens	DEW5.2	>16	<0.25	<0.5	2	<2	<0.06	<1	16	>4
	Raoultella planticola	DQW5.4	>16	<0.25	<0.5	<0.06	>8	>0.5	<1	>16	<1
	Enterobacter kobei	DES1.2	<4	<0.25	<0.5	<0.06	<2	0.25	<1	<4	<1
	Serratia marcescens	DES3.1	16	<0.25	<0.5	2	<2	0.25	<1	16	>4
	Enterobacter kobei	CES4.2	>16	>2	>4	2	<2	<0.06	<1	<4	>4
	Klebsiella michiganensis	CQS5.1	>16	<0.25	<0.5	<0.06	<2	>0.5	<1	<4	<1
	Klebsiella michiganensis	CQS1.2	>16	<0.25	<0.5	<0.06	<2	0.5	<1	<4	<1
	Alcaligenes faecalis	DES6.1	8	1	4	<0.06	>8	>0.5	<1	<4	2
	Citrobacter braakii	DEW1.1	8	<0.25	<0.5	<0.06	<2	<0.06	<1	<4	2
	Citrobacter freundii	DQW1.2	16	<0.25	<0.5	<0.06	8	>0.5	<1	<4	2
	Citrobacter freundii	DQW5.3	16	<0.25	<0.5	<0.06	4	>0.5	>4	>16	<1
	Citrobacter gillenii	DQW3.4	>16	<0.25	<0.5	<0.06	<2	>0.5	<1	<4	<1
	Citrobacter freundii	CES1.2	>16	2	4	<0.06	<2	<0.06	<1	<4	<1
	Citrobacter freundii	BEWT2.1	>16	>2	>4	<0.06	<2	>0.5	<1	<4	<1
Reference strains	Escherichia coli	ATCC 25922	16	<0.25	<0.5	<0.06	<2	<0.06	<1	<4	2
	Escherichia coli	CCUG 59342	>16	>2	>4	<0.06	>8	>0.5	>4	>16	2
	Escherichia coli	CCUG 59351	>16	>2	>4	2	>8	>0.5	>4	>16	2
	Pseudomonas aeruginosa	ATCC 27853	>2048	<32	<8	<2	>64	<0.5	<2	<32	4
Strains from BioLector experiment (DI adapted strains and wild-type strains)	Pseudomonas - wild type	CFC10A-1-1	>2048	<32	<8	<2	>64	<0.5	<2	<32	<2
	Pseudomonas - wild type	CFC7A-4-2	>2048	<32	<8	4	64	<0.5	<2	<32	8
	Pseudomonas - wild type	CFC10B-1-1	<128	<32	<8	<2	64	<0.5	<2	<32	<2
	Pseudomonas - DI adapted	CFC10A-1-1 DI-adp	<128	<32	<8	<2	64	<0.5	<2	<32	<2
	Pseudomonas - DI adapted	CFC7A-4-2 DI-adp	>2048	<32	<8	4	64	<0.5	<2	<32	4
	Pseudomonas - DI adapted	CFC10B-1-1 DI-adp	<128	<32	<8	<2	64	<0.5	<2	<32	<2

## Sheet: Table S7
Supplementary material, Table S7
Table S7: Detailed list for MIC-values (minimum inhibitory concentrations) revealed by Sensititre™ EU Surveillance Enterococcus EUVENC AST. *Reference strain was tested twice
Isolate ID	Bacterial specie	Isolation source	Processing plant	Minimum inhibitory concentrations
				VAN	TEI	SYN	TET	DAP	CIP	ERY	TGC	LZD	GEN	AMP	CHL
DQS1.2	Enterococcus faecalis	Sludge	Plant D - Romania	<1	<0.5	8	64	4	1	4	0.06	2	16	1	<4
CQW7.2	Enterococcus faecium	Wastewater	Plant C - Norway	<1	<0.5	<0.5	>128	8	2	<1	0.12	2	16	<0.5	<4
CQS9.1	Enterococcus faecium	Sludge	Plant C - Norway	<1	<0.5	<0.5	<1	8	2	2	0.06	2	16	<0.5	<4
CQB1.1	Enterococcus gallinarum	Broiler skin	Plant C - Norway	4	<0.5	2	64	4	1	<1	0.12	2	<8	<0.5	<4
CQB2.1	Enterococcus gallinarum	Broiler skin	Plant C - Norway	4	<0.5	2	64	4	2	<1	0.12	2	<8	<0.5	<4
CQB9.2	Enterococcus faecium	Broiler skin	Plant C - Norway	<1	<0.5	2	<1	8	2	2	<0.03	2	<8	<0.5	<4
CEB9.1	Enterococcus gallinarum	Broiler skin	Plant C - Norway	4	<0.5	2	<1	8	0.5	<1	0.06	1	<8	<0.5	<4
CEW6.1	Enterococcus faecium	Wastewater	Plant C - Norway	<1	<0.5	4	<1	8	2	<1	0.06	1	32	2	<4
CEW9.1	Enterococcus faecium	Wastewater	Plant C - Norway	<1	<0.5	<0.5	>128	8	2	2	0.06	1	32	<0.5	<4
CES5.2	Enterococcus faecium	Sludge	Plant C - Norway	<1	<0.5	2	<1	4	2	<1	0.06	1	<8	<0.5	<4
ATCC 29212	Enterococcus faecalis	Reference strain	-	2	<0.5	4	16	2	1	4	0.06	2	16	1	<4
ATCC 29212	Enterococcus faecalis	Reference strain*	-	2	<0.5	4	32	2	1	4	0.06	2	16	1	<4
AES8.2	Enterococcus casseliflavus	Sludge	Plant A - Norway	<1	<0.5	4	2	0.5	1	4	0.12	2	<8	<0.5	8
AES9.3	Enterococcus casseliflavus	Sludge	Plant A - Norway	<1	<0.5	2	<1	<0.25	0.5	2	0.12	2	<8	<0.5	<4
BQWT4.2	Enterococcus casseliflavus	Wastewater 24 h collection tank	Plant B - Norway	<1	<0.5	2	<1	4	0.25	16	0.06	2	<8	<0.5	<4
BQWT7.1	Enterococcus durans	Wastewater 24 h collection tank	Plant B - Norway	<1	<0.5	2	<1	2	1	8	0.06	2	<8	<0.5	<4
AEG1.1	Enterococcus durans	Salmon guts	Plant A - Norway	<1	<0.5	<0.5	<1	0.5	0.25	<1	0.06	1	<8	<0.5	<4
AEG1.2	Enterococcus durans	Salmon guts	Plant A - Norway	<1	<0.5	<0.5	<1	2	0.25	<1	0.06	1	<8	<0.5	<4
AEG10.2	Enterococcus durans	Salmon guts	Plant A - Norway	<1	<0.5	<0.5	<1	0.5	0.25	<1	0.06	1	<8	<0.5	<4
AEG3.1	Enterococcus durans	Salmon guts	Plant A - Norway	<1	<0.5	<0.5	<1	0.5	0.25	<1	0.06	1	<8	<0.5	<4
AEG3.2	Enterococcus durans	Salmon guts	Plant A - Norway	<1	<0.5	<0.5	<1	0.5	0.25	<1	0.06	1	<8	<0.5	<4
AEG4.1	Enterococcus durans	Salmon guts	Plant A - Norway	<1	<0.5	<0.5	<1	1	0.25	<1	0.06	1	<8	<0.5	<4
AEG4.2	Enterococcus durans	Salmon guts	Plant A - Norway	<1	<0.5	<0.5	<1	0.5	0.25	<1	0.06	1	<8	<0.5	<4
AEG5.1	Enterococcus durans	Salmon guts	Plant A - Norway	<1	<0.5	<0.5	<1	0.5	0.25	<1	0.06	1	<8	<0.5	<4
AEG6.1	Enterococcus durans	Salmon guts	Plant A - Norway	<1	<0.5	<0.5	<1	0.5	0.25	<1	0.06	1	<8	<0.5	<4
AEG7.1	Enterococcus durans	Salmon guts	Plant A - Norway	<1	<0.5	<0.5	<1	1	0.5	<1	0.06	1	<8	<0.5	<4
AEG7.2	Enterococcus durans	Salmon guts	Plant A - Norway	<1	<0.5	<0.5	<1	4	0.25	<1	<0.03	1	<8	<0.5	<4
AEG8.1	Enterococcus durans	Salmon guts	Plant A - Norway	<1	<0.5	<0.5	<1	0.5	0.25	<1	0.06	1	<8	<0.5	<4
AEG8.2	Enterococcus durans	Salmon guts	Plant A - Norway	<1	<0.5	<0.5	<1	0.5	0.25	<1	0.06	1	<8	<0.5	<4
AEG9.1	Enterococcus durans	Salmon guts	Plant A - Norway	<1	<0.5	<0.5	<1	0.5	0.25	<1	0.06	1	<8	<0.5	<4
AQWA3.1	Enterococcus faecalis	Wastewater after purification	Plant A - Norway	2	<0.5	2	<1	1	1	4	<0.03	2	32	<0.5	<4
BQWTx.1	Enterococcus faecalis	Wastewater 24 h collection tank	Plant B - Norway	2	<0.5	8	<1	4	1	4	0.06	2	32	<0.5	<4
BQWT2.1	Enterococcus faecalis	Wastewater 24 h collection tank	Plant B - Norway	<1	<0.5	8	<1	1	0.5	2	<0.03	1	16	<0.5	<4
BQP4.1	Enterococcus faecalis	Protein powder	Plant B - Norway	<1	<0.5	8	<1	0.5	1	2	0.06	2	32	<0.5	<4
AQC5.1	Enterococcus faecalis	Salmon cut-offs	Plant A - Norway	<1	<0.5	8	<1	0.5	1	2	0.06	2	32	<0.5	<4
AQG10.2	Enterococcus faecalis	Salmon guts	Plant A - Norway	<1	<0.5	8	<1	1	2	4	<0.03	2	16	<0.5	<4
AQG2.1	Enterococcus faecalis	Salmon guts	Plant A - Norway	<1	<0.5	8	<1	1	2	4	0.06	2	16	<0.5	<4
AQG2.2	Enterococcus faecalis	Salmon guts	Plant A - Norway	<1	<0.5	8	<1	1	2	4	0.06	2	16	<0.5	<4
AQG3.2	Enterococcus faecalis	Salmon guts	Plant A - Norway	<1	<0.5	8	<1	1	2	4	<0.03	2	16	<0.5	<4
AQG5.1	Enterococcus faecalis	Salmon guts	Plant A - Norway	<1	<0.5	8	<1	1	2	4	<0.03	2	16	1	<4
AQG6.1	Enterococcus faecalis	Salmon guts	Plant A - Norway	<1	<0.5	8	<1	4	2	4	0.06	2	16	<0.5	8
AQG6.2	Enterococcus faecalis	Salmon guts	Plant A - Norway	<1	<0.5	8	<1	0.5	2	2	0.06	2	64	<0.5	8
AQG7.1	Enterococcus faecalis	Salmon guts	Plant A - Norway	<1	<0.5	8	<1	1	1	4	<0.03	2	16	<0.5	<4
AQG9.1	Enterococcus faecalis	Salmon guts	Plant A - Norway	<1	<0.5	4	<1	2	2	4	0.06	2	16	<0.5	<4
AQG9.2	Enterococcus faecalis	Salmon guts	Plant A - Norway	<1	<0.5	8	<1	4	2	4	0.06	2	16	1	8
AEWB10.1	Enterococcus faecalis	Wastewater before purification	Plant A - Norway	<1	<0.5	8	<1	1	0.5	<1	<0.03	2	16	1	<4
BQP1.1	Enterococcus faecium	Protein powder	Plant B - Norway	<1	<0.5	4	<1	2	1	8	0.06	2	<8	<0.5	<4
BQP2.1	Enterococcus faecium	Protein powder	Plant B - Norway	<1	<0.5	4	<1	2	1	8	0.06	2	<8	<0.5	<4
AQWA5.1	Enterococcus faecium	Wastewater after purification	Plant A - Norway	<1	<0.5	2	<1	4	<0.12	16	<0.03	<0.5	<8	<0.5	<4
BQWT8.1	Enterococcus faecium	Wastewater 24 h collection tank	Plant B - Norway	<1	<0.5	2	<1	2	1	8	0.06	2	<8	<0.5	<4
BQP2.2	Enterococcus faecium	Protein powder	Plant B - Norway	<1	<0.5	2	<1	2	1	16	0.06	2	<8	<0.5	<4
BQP5.1	Enterococcus faecium	Protein powder	Plant B - Norway	<1	<0.5	4	<1	2	1	8	0.06	1	<8	<0.5	<4
BQP6.2	Enterococcus faecium	Protein powder	Plant B - Norway	<1	<0.5	4	<1	2	1	8	0.06	1	<8	<0.5	<4
BQP9.2	Enterococcus faecium	Protein powder	Plant B - Norway	<1	<0.5	4	<1	2	1	8	<0.03	2	32	<0.5	<4
AQG10.1	Enterococcus faecium	Salmon guts	Plant A - Norway	<1	<0.5	2	<1	2	0.25	16	0.06	2	<8	2	<4
AQG3.1	Enterococcus faecium	Salmon guts	Plant A - Norway	<1	<0.5	<0.5	<1	2	8	4	0.06	1	<8	<0.5	<4
AQG4.1	Enterococcus faecium	Salmon guts	Plant A - Norway	<1	<0.5	2	>128	2	0.5	16	0.12	1	<8	1	<4
AQG8.1	Enterococcus faecium	Salmon guts	Plant A - Norway	<1	<0.5	2	<1	1	1	2	0.06	2	<8	<0.5	8
BEP10.1	Enterococcus faecium	Protein powder	Plant B - Norway	<1	<0.5	2	<1	2	0.5	16	0.06	2	<8	1	<4
BEP2.1	Enterococcus faecium	Protein powder	Plant B - Norway	<1	<0.5	2	<1	2	0.25	32	0.06	2	16	1	<4
BEP3.1	Enterococcus faecium	Protein powder	Plant B - Norway	<1	<0.5	2	128	2	1	8	0.12	1	<8	1	<4
BEP5.1	Enterococcus faecium	Protein powder	Plant B - Norway	<1	<0.5	2	<1	2	1	8	0.06	2	16	1	<4
BEP6.1	Enterococcus faecium	Protein powder	Plant B - Norway	<1	<0.5	2	<1	2	1	32	0.06	2	16	1	<4
BEP8.2	Enterococcus faecium	Protein powder	Plant B - Norway	<1	<0.5	2	<1	2	0.5	16	0.06	2	<8	1	<4
BEWT3.5	Enterococcus faecium	Wastewater 24 h collection tank	Plant B - Norway	8	<0.5	4	2	1	4	2	0.12	2	<8	<0.5	8
AEG10.1	Enterococcus faecium	Salmon guts	Plant A - Norway	<1	<0.5	2	128	2	1	8	0.12	1	<8	1	<4
AEG2.1	Enterococcus faecium	Salmon guts	Plant A - Norway	<1	<0.5	2	<1	1	1	<1	0.06	2	<8	<0.5	<4
AEG5.2	Enterococcus faecium	Salmon guts	Plant A - Norway	<1	<0.5	2	128	2	1	8	0.12	1	<8	1	<4
AQWA1.1	Enterococcus faecium	Wastewater after purification	Plant A - Norway	<1	<0.5	2	<1	2	0.25	16	0.06	1	<8	<0.5	<4

## Sheet: Table S8
Supplementary material, Table S8
Table S8: Detailed list for MIC-values (minimum inhibitory concentrations) revealed by Sensititre™ EU Surveillance ESBL EUVSEC2 AST
Isolate ID	Bacterial specie	Isolation source	Processing plant	Minimum inhibitory concentrations
				FOX	ETP	IMI	MERO	TAZ	FEP	FOT	TRM	F/C	T/C
DQW5.1	E. coli	Wastewater	Plant D - Romania	2	<0.015	<0.12	<0.03	<0.25	8	64	4	<0.06/4	<0.12/4
DES10.1	E. coli	Sludge	Plant D - Romania	2	<0.015	<0.12	<0.03	<0.25	4	>64	4	<0.06/4	<0.12/4
DES1.1	E. coli	Sludge	Plant D - Romania	2	<0.015	<0.12	<0.03	<0.25	<0.06	<0.25	8	<0.06/4	<0.12/4
DES5.1	E. coli	Sludge	Plant D - Romania	2	<0.015	<0.12	<0.06	0.5	8	64	4	<0.06/4	0.5/4
DES7.1	E. coli	Sludge	Plant D - Romania	2	<0.015	<0.12	<0.03	<0.25	16	>64	4	<0.06/4	<0.12/4
DQS2.1	E. coli	Sludge	Plant D - Romania	2	<0.015	<0.12	<0.03	0.5	<0.06	<0.25	4	<0.06/4	<0.12/4
DQS4.2	E. coli	Sludge	Plant D - Romania	4	<0.015	<0.12	<0.03	<0.25	<0.06	<0.25	8	<0.06/4	<0.12/4
DQS6.1	E. coli	Sludge	Plant D - Romania	2	<0.015	<0.12	<0.03	<0.25	<0.06	<0.25	4	<0.06/4	<0.12/4
DQS8.1	E. coli	Sludge	Plant D - Romania	2	<0.015	<0.12	<0.03	<0.25	<0.06	<0.25	4	<0.06/4	<0.12/4
DQS10.3	E. coli	Sludge	Plant D - Romania	4	<0.015	<0.12	<0.03	<0.25	<0.06	<0.25	8	<0.06/4	<0.12/4
CQW1.1	E. coli	Wastewater	Plant C - Norway	4	<0.015	<0.12	<0.03	<0.25	<0.06	<0.25	4	<0.06/4	<0.12/4
CQW2.2	E. coli	Wastewater	Plant C - Norway	4	<0.015	<0.12	<0.03	<0.25	<0.06	<0.25	4	<0.06/4	<0.12/4
CQW6.1	E. coli	Wastewater	Plant C - Norway	4	<0.015	<0.12	<0.03	<0.25	<0.06	<0.25	4	<0.06/4	<0.12/4
CQW8.2	E. coli	Wastewater	Plant C - Norway	4	<0.015	<0.12	<0.03	<0.25	<0.06	<0.25	4	<0.06/4	<0.12/4
CQB2.2	E. coli	Broiler skin	Plant C - Norway	4	<0.015	<0.12	<0.03	<0.25	<0.06	<0.25	4	<0.06/4	<0.12/4
CQB4.1	E. coli	Broiler skin	Plant C - Norway	4	<0.015	<0.12	<0.03	<0.25	<0.06	<0.25	8	<0.06/4	<0.12/4
CQB6.1	E. coli	Broiler skin	Plant C - Norway	8	<0.015	<0.12	<0.03	<0.25	<0.06	<0.25	8	<0.06/4	<0.12/4
CQB10.1	E. coli	Broiler skin	Plant C - Norway	8	<0.015	<0.12	<0.03	<0.25	<0.06	<0.25	8	<0.06/4	<0.12/4
CQS10.1	E. coli	Sludge	Plant C - Norway	4	<0.015	<0.12	<0.03	<0.25	<0.06	<0.25	8	<0.06/4	<0.12/4
CQS7.1	E. coli	Sludge	Plant C - Norway	4	<0.015	<0.12	<0.03	<0.25	<0.06	<0.25	8	<0.06/4	<0.12/4
CQS8.1	E. coli	Sludge	Plant C - Norway	4	<0.015	<0.12	<0.03	<0.25	<0.06	<0.25	8	<0.06/4	<0.12/4
CQS1.1	E. coli	Sludge	Plant C - Norway	4	<0.015	<0.12	<0.03	<0.25	<0.06	<0.25	4	<0.06/4	<0.12/4
CQS5.1	K. michiganensis	Sludge	Plant C - Norway	4	<0.015	<0.12	<0.03	<0.25	<0.06	<0.25	4	<0.06/4	<0.12/4
CQS1.2	K. michiganensis	Sludge	Plant C - Norway	4	<0.015	<0.12	<0.03	<0.25	<0.06	<0.25	2	<0.06/4	<0.12/4
CCUG 59351	E. coli	Reference strain (ESBL+)	-	16	0.12	<0.12	<0.03	32	>32	>64	16	0.25/4	0.25/4
CCUG 59342	E. coli	Reference strain (ApmC+)	-	>64	0.12	<0.12	<0.03	64	0.5	64	32	16/4	32/4
ATCC 27853	P. aeruginosa	Reference strain	-	>64	2	1	0.12	2	1	16	>128	32/4	4/4
ATCC 25922	E. coli	Reference strain	-	2	0.015	<0.12	<0.03	<0.25	<0.06	<0.25	32	<0.06/4	<0.12/4

## Sheet: Table S9
Supplementary material, Table S9
Table S9: Results from CGEs (Center for Genomic Epidemiology) PathogenFinder and PlasmidFinder for ten Escherichia coli isolates (WGS)
Isolate ID	Serotype	Detected Plasmids	Results from PathogenFinder		Summary
CQS1.1	O26:H34	IncFIB(AP001918), IncFIC(FII), IncI1- I(Alpha)	The input organism was predicted as human pathogen		Isolate ID	Pathogen potential	Matched Pathogenic Families
			Probability of being a human pathogen 0.936		DQS6.1	0.931	732
			Input proteome coverage (%) 15.02		DQS3.1	0.936	708		Probability Score	Interpretation
			Matched Pathogenic Families 727		DES5.1	0.931	746		> 0.9	High probability of being pathogenic
			Matched Not Pathogenic Families 13		DES10.1	0.931	754		0.7 – 0.9	Intermediate
CQW2.2	O83:H42	IncFIB(AP001918), IncFIC(FII), IncI1- I(Alpha)	The input organism was predicted as human pathogen		DQW5.1	0.931	748		< 0.7	Low probability of pathogenicity
			Probability of being a human pathogen 0.93		DES7.1	0.93	759
			Input proteome coverage (%) 10.55		DQS8.1	0.93	520
			Matched Pathogenic Families 521		CQW2.2	0.93	521
			Matched Not Pathogenic Families 7		CQB10.1	0.939	673
CQB10.1	O78:H17	IncFIB(AP001918), IncFIC(FII), IncI1- I(Alpha), Col156, IncFIA	The input organism was predicted as human pathogen		CQS1.1	0.936	727
			Probability of being a human pathogen 0.939
			Input proteome coverage (%) 13.86
			Matched Pathogenic Families 673
			Matched Not Pathogenic Families 8
DQS3.1	O131:H12	IncFIB(AP001918), IncFIC(FII), IncI1- I(Alpha), Col156, IncFIA	The input organism was predicted as human pathogen
			Probability of being a human pathogen 0.936
			Input proteome coverage (%) 14.79
			Matched Pathogenic Families 708
			Matched Not Pathogenic Families 6
DES5.1	O153:H19	IncFIB(AP001918), IncFIC(FII), IncI1- I(Alpha), Col156	The input organism was predicted as human pathogen
			Probability of being a human pathogen 0.931
			Input proteome coverage (%) 15.94
			Matched Pathogenic Families 746
			Matched Not Pathogenic Families 10
DQS6.1	O9:H11	IncFIB(AP001918), IncFIC(FII), IncI1- I(Alpha), Col156, IncFIA	The input organism was predicted as human pathogen
			Probability of being a human pathogen 0.931
			Input proteome coverage (%) 15.93
			Matched Pathogenic Families 732
			Matched Not Pathogenic Families 11
DES7.1	O153:H19	IncFIB(AP001918), IncFIC(FII), IncI1- I(Alpha), IncB/O/K/Z, IncFIA	The input organism was predicted as human pathogen
			Probability of being a human pathogen 0.93
			Input proteome coverage (%) 16.01
			Matched Pathogenic Families 759
			Matched Not Pathogenic Families 9
DQS8.1	O83:H42	IncFIB(AP001918), IncFIA, IncFIC(FII), IncI1-I(Alpha), IncI2(Delta), p0111	The input organism was predicted as human pathogen
			Probability of being a human pathogen 0.93
			Input proteome coverage (%) 10.22
			Matched Pathogenic Families 520
			Matched Not Pathogenic Families 7
DES10.1	O153:H19	IncFIB(AP001918), ColpVC, IncB/O/K/Z, IncFII(pHN7A8)	The input organism was predicted as human pathogen
			Probability of being a human pathogen 0.931
			Input proteome coverage (%) 15.95
			Matched Pathogenic Families 754
			Matched Not Pathogenic Families 9
DQW5.1	O153:H19	IncFIB(AP001918), Col(BS512), IncFIC(FII), p0111	The input organism was predicted as human pathogen
			Probability of being a human pathogen 0.931
			Input proteome coverage (%) 15.87
			Matched Pathogenic Families 748
			Matched Not Pathogenic Families 9

## Sheet: Table S10
Supplementary material, Table S10
Table S10: Accessions, assembly statistics and annotation summary
BioProject	BioSample	Accession	Version described	Organism	Locus_Tag Prefix	Contigs	Assembly size	Genome coverage	CDS	genes	ncRNA	rRNA	tmRNA	tRNA
PRJNA1266381	SAMN48675246	JBODOH000000000	JBODOH010000000	Escherichia coli CQS1.1	ACQ9P2	565	5206415	37	5403	5501	7	9	1	81
PRJNA1266381	SAMN48675245	JBODOI000000000	JBODOI010000000	Escherichia coli CQB10.1	ACQ9PX	864	5275519	22.6	5551	5628	9	9	1	58
PRJNA1266381	SAMN48675243	JBODOJ000000000	JBODOJ010000000	Escherichia coli DQS8.1	ACQ9PS	454	5522949	24.4	5558	5645	3	12	1	71
PRJNA1266381	SAMN48675242	JBODOK000000000	JBODOK010000000	Escherichia coli DES7.1	ACQ9PT	327	5169905	36	5122	5225	8	14	1	80
PRJNA1266381	SAMN48675241	JBODOL000000000	JBODOL010000000	Escherichia coli DQW5.1	ACQ9PW	497	5164713	34.8	5184	5287	8	17	1	77
PRJNA1266381	SAMN48675239	JBODOM000000000	JBODOM010000000	Escherichia coli DES5.1	ACQ9PR	533	5143443	37	5204	5309	8	16	1	80
PRJNA1266381	SAMN48675238	JBODON000000000	JBODON010000000	Escherichia coli DQS3.1	ACQ9PV	426	5141957	38.8	5145	5251	8	20	1	77
PRJNA1266381	SAMN48675237	JBODOO000000000	JBODOO010000000	Escherichia coli DQS6.1	ACQ9PQ	421	5010709	37.6	5017	5120	9	17	1	76
PRJNA1266381	SAMN48675244	JBPDWN000000000	JBPDWN010000000	Escherichia coli CQW2.2	ACSJJE	450	5430937	36	5382	5476	4	16	1	73
PRJNA1266381	SAMN48675240	JBPDWO000000000	JBPDWO010000000	Escherichia coli DES10.1	ACSJIH	318	5161832	35.2	5091	5197	9	20	1	76

[truncated: 1 more sheets: Table S11]
